# Supplementary material for: Physical exercise and crisis coping in college students: evidence from a chain mediation model of resilience and emotion regulation
Source: Front Psychol. 2026 May 11;17:1762870. doi: 10.3389/fpsyg.2026.1762870 (PMC13199034; doi:10.3389/fpsyg.2026.1762870)
Supplement: Supplementary file 1 [file Table_1.XLSX]

## Sheet: 数据
	personal basic information	personal basic information	Resilience	Resilience	Resilience	Resilience	Resilience	Resilience	Resilience	Resilience	Resilience	Resilience	Resilience	Resilience	Resilience	Resilience	Resilience	Resilience	Resilience	Resilience	Resilience	Resilience	Resilience	Resilience	Resilience	Resilience	Resilience	Resilience	Resilience	PA	PA	PA	Crisis Coping	Crisis Coping	Crisis Coping	Crisis Coping	Crisis Coping	Crisis Coping	Crisis Coping	Crisis Coping	Crisis Coping	Crisis Coping	Crisis Coping	Crisis Coping	Crisis Coping	Crisis Coping	Crisis Coping	Crisis Coping	Crisis Coping
	personal basic information	personal basic information	Emotional Control	Emotional Control	Goal Focus	Goal Focus	Emotional Control	Interpersonal Assistance	Interpersonal Assistance	Family Support	Interpersonal Assistance	Positive Cognition	Goal Focus	Interpersonal Assistance	Positive Cognition	Positive Cognition	Family Support	Family Support	Family Support	Interpersonal Assistance	Family Support	Goal Focus	Emotional Control	Family Support	Emotional Control	Goal Focus	Positive Cognition	Interpersonal Assistance	Emotional Control	intensity	time	frequency	Problem Solving	Problem Solving	Problem Solving	Problem Solving	Problem Solving	Fantasy Thinking	Avoidance	Fantasy Thinking	Problem Solving	Problem Solving	Self-Blame	Self-Blame	Rationalization	Rationalization	Fantasy Thinking	Self-Blame	Rationalization
No	Q01	Q02	Q03	Q04	Q05	Q06	Q07	Q08	Q09	Q10	Q11	Q12	Q13	Q14	Q15	Q16	Q17	Q18	Q19	Q20	Q21	Q22	Q23	Q24	Q25	Q26	Q27	Q28	Q29	Q30	Q31	Q32	Q33	Q34	Q35	Q36	Q37	Q38	Q39	Q40	Q41	Q42	Q43	Q44	Q45	Q46	Q47	Q48	Q49
No	gender	years old	Q03	Q04	Q05	Q06	Q07	Q08	Q09	Q10	Q11	Q12	Q13	Q14	Q15	Q16	Q17	Q18	Q19	Q20	Q21	Q22	Q23	Q24	Q25	Q26	Q27	Q28	Q29	Q30	Q31	Q32	Q33	Q34	Q35	Q36	Q37	Q38	Q39	Q40	Q41	Q42	Q43	Q44	Q45	Q46	Q47	Q48	Q49
1	1	20	5	5	2	2	5	3	3	2	2	1	2	3	2	1	1	1	3	1	3	3	5	3	5	2	2	1	5	3	3	3	5	5	3	4	3	4	3	4	4	4	3	5	4	4	3	4	4
2	2	23	5	5	1	1	5	2	5	3	5	5	1	5	4	5	2	1	2	5	3	1	4	1	5	1	4	5	4	5	4	5	3	2	4	3	3	2	5	4	3	4	4	3	2	3	3	2	4
3	2	19	2	1	2	2	1	2	2	1	2	2	4	2	3	3	3	4	2	3	1	2	3	2	2	2	1	2	1	1	3	2	5	5	3	5	5	2	1	2	5	5	4	1	2	3	4	5	1
4	1	18	1	1	2	1	1	2	1	3	1	2	2	1	1	1	3	1	2	1	2	1	2	2	1	1	1	1	2	5	5	5	1	4	4	4	1	4	1	4	5	4	5	5	4	4	4	5	5
5	2	19	3	1	1	3	1	3	3	2	1	2	3	2	2	2	3	2	3	1	2	1	1	3	1	4	3	1	2	2	1	1	2	3	3	3	3	2	2	2	2	4	2	1	3	2	2	5	3
6	2	21	3	4	4	5	2	2	2	2	3	5	5	4	4	4	4	3	5	4	3	4	5	4	4	4	5	4	5	4	5	4	5	2	5	4	5	4	4	5	5	5	5	4	3	5	4	4	3
7	2	21	4	5	3	4	3	4	3	4	4	4	3	3	4	4	5	4	4	3	2	5	5	3	5	4	4	4	3	3	3	5	3	4	5	1	4	4	5	4	4	2	4	5	3	5	5	5	3
8	1	23	4	2	4	2	3	2	4	2	3	2	5	2	2	3	3	3	5	4	1	4	3	1	2	4	2	3	2	5	4	4	2	1	3	5	4	4	2	4	3	3	3	3	5	3	4	3	3
9	2	22	5	5	3	4	5	5	4	5	5	5	5	5	4	3	5	5	4	4	3	4	3	5	5	4	3	2	4	4	4	4	3	4	4	2	3	4	4	3	4	3	2	4	5	4	4	4	4
10	1	21	4	3	4	4	4	4	3	4	1	2	5	3	3	4	4	3	5	4	3	3	3	4	4	4	2	5	4	3	5	4	3	3	3	3	3	2	2	4	2	4	5	4	5	4	3	5	5
11	1	23	4	5	5	4	5	4	5	5	5	2	5	5	3	2	5	5	5	4	4	4	4	5	4	4	1	5	5	2	5	5	5	5	5	5	5	5	1	4	4	5	5	5	4	5	5	5	5
12	2	20	5	5	5	5	4	5	5	2	5	2	5	5	4	4	5	5	4	5	5	5	5	4	4	4	5	2	5	3	5	5	2	2	1	2	2	5	1	3	3	1	3	4	3	3	5	4	3
13	1	21	1	2	4	4	3	3	3	4	5	3	4	5	2	4	3	5	3	5	4	4	2	5	1	3	4	3	1	4	4	3	4	4	3	5	5	4	4	3	5	3	5	5	4	4	3	4	4
14	1	20	2	3	1	3	3	3	3	3	3	3	2	2	3	3	3	3	4	3	3	1	2	3	4	2	3	3	3	3	3	2	2	1	2	3	4	1	1	4	4	3	4	3	4	2	3	3	3
15	1	19	4	5	5	5	5	5	5	2	5	4	5	1	5	5	2	2	1	5	3	5	4	4	5	2	5	5	4	4	4	4	4	5	4	5	5	4	5	4	5	4	5	5	5	5	5	5	4
16	1	21	5	3	4	4	2	4	5	3	3	5	5	4	4	4	4	5	3	4	3	3	4	3	3	5	5	4	3	4	4	4	4	4	4	5	5	5	4	5	4	4	4	4	3	5	4	5	4
17	2	20	1	3	2	1	3	4	5	1	5	3	3	5	3	2	2	2	1	4	1	2	3	3	3	1	1	5	2	3	4	1	5	5	4	4	5	1	2	1	4	3	3	1	4	2	3	1	2
18	1	21	5	4	3	3	5	5	4	2	5	4	4	5	2	3	3	4	3	5	4	3	4	3	4	5	3	5	4	3	4	3	1	3	5	4	4	2	4	4	4	5	4	1	4	1	3	5	1
19	2	21	3	2	2	1	3	5	5	2	5	2	2	5	3	3	1	2	2	4	2	2	3	2	4	1	2	5	2	2	2	2	2	2	2	2	1	2	1	3	2	3	2	1	1	2	3	2	2
20	1	19	5	4	3	2	5	4	2	4	5	5	2	5	5	5	5	1	5	3	2	1	5	5	5	3	5	5	5	4	4	5	5	5	1	5	4	5	2	4	5	5	4	5	1	1	5	5	2
21	1	19	5	4	4	4	3	4	4	4	5	1	3	5	1	1	3	3	3	1	5	4	3	2	5	5	1	4	3	5	3	3	3	2	3	2	2	3	4	4	2	3	1	1	2	1	3	2	2
22	2	20	5	4	4	5	1	5	4	4	4	3	4	3	3	3	4	3	5	5	5	3	4	3	4	3	2	5	5	4	5	5	4	4	4	3	4	4	3	4	4	4	3	5	3	3	3	5	4
23	2	19	3	1	1	1	2	2	3	3	2	3	3	1	3	3	2	1	2	1	1	2	4	1	2	2	1	2	2	3	4	3	2	1	1	1	2	3	2	2	3	3	1	3	3	1	2	2	3
24	1	23	3	5	4	4	4	3	3	4	4	4	4	3	5	4	5	4	3	3	4	4	4	5	4	5	4	4	3	5	4	3	4	4	4	4	5	5	4	5	4	5	3	4	5	2	4	4	4
25	1	17	3	4	4	5	4	4	5	5	5	1	3	4	1	1	2	5	4	5	5	4	4	5	4	5	1	1	3	4	5	5	4	4	5	5	4	1	4	1	5	5	5	5	2	3	2	5	3
26	2	21	4	4	3	3	3	4	5	5	5	5	4	5	5	5	4	5	5	5	5	5	4	5	4	1	5	5	4	5	5	4	4	4	5	4	5	4	5	5	5	5	4	4	4	4	4	3	5
27	1	21	5	5	5	4	5	5	5	5	4	4	4	4	4	5	5	5	5	4	4	5	5	4	4	5	5	4	4	5	4	5	5	5	4	5	5	5	4	4	5	4	5	5	4	4	5	5	5
28	1	21	3	3	3	5	4	3	4	3	4	3	4	3	2	5	4	5	3	4	5	3	5	5	4	4	3	4	4	4	5	5	4	4	4	3	4	5	4	4	3	4	4	4	4	5	4	4	3
29	2	22	2	3	3	3	2	2	4	4	3	2	3	3	2	2	4	4	4	3	4	3	4	4	4	3	4	4	2	3	2	3	5	5	3	5	4	3	3	2	3	5	4	2	3	3	3	3	3
30	2	20	4	4	4	3	5	5	4	3	4	4	4	3	5	5	4	4	4	4	4	4	4	4	3	4	4	3	4	4	4	2	5	4	5	3	4	4	1	4	4	3	3	4	4	4	3	3	4
31	1	21	5	4	5	4	5	5	4	4	5	5	5	5	5	3	5	4	4	5	4	5	4	4	5	5	5	5	4	4	4	5	5	5	5	5	4	5	5	5	5	5	5	1	5	5	5	4	5
32	2	21	4	4	1	1	5	3	3	4	4	4	1	4	5	4	5	4	3	4	4	2	3	4	3	1	3	4	4	3	4	4	4	4	4	3	3	5	3	5	4	3	4	3	4	3	5	3	5
33	1	23	1	1	1	3	2	2	2	2	4	2	2	2	1	2	1	1	1	1	2	2	2	3	2	3	1	1	2	4	3	4	5	4	4	5	5	4	4	3	5	3	3	4	3	5	4	4	4
34	1	21	5	3	4	3	2	5	5	4	4	4	4	4	4	4	4	4	3	4	4	5	3	3	5	5	4	4	5	4	4	5	5	5	4	5	5	4	4	3	5	5	5	5	3	3	4	4	4
35	2	21	5	5	4	5	5	5	4	4	5	2	5	5	3	3	4	1	5	4	4	5	4	5	4	5	1	5	5	5	5	4	5	5	5	5	5	5	5	4	4	5	5	2	3	4	5	5	5
36	1	17	3	3	2	2	2	1	2	1	2	3	1	1	2	3	1	1	4	2	1	2	3	1	3	1	2	2	2	3	4	4	4	5	5	2	3	4	1	3	4	3	2	2	2	2	3	3	3
37	1	22	3	4	5	4	4	4	3	3	4	3	4	3	5	5	5	4	4	5	5	4	5	3	3	4	4	3	3	3	5	3	3	3	4	4	3	4	3	4	3	5	4	3	2	5	4	4	4
38	1	20	3	4	3	4	4	4	2	2	2	3	3	2	3	2	3	3	4	3	3	3	3	3	3	4	3	3	3	3	3	4	4	4	3	4	2	4	4	4	4	4	4	4	5	4	5	5	4
39	1	20	4	4	4	3	4	5	5	3	4	3	3	5	3	5	5	4	4	4	4	4	4	3	4	5	4	4	3	4	3	4	4	5	3	4	2	5	4	3	4	5	4	4	5	3	5	4	3
40	1	23	4	4	4	5	3	4	3	2	4	4	5	4	4	5	1	2	2	4	2	4	3	1	5	5	5	3	3	4	4	5	4	4	3	4	4	1	4	1	1	5	4	4	2	2	2	4	3
41	1	23	4	4	4	5	4	2	4	4	5	3	5	3	4	5	3	4	5	3	4	3	5	4	5	4	4	4	2	3	4	1	4	4	4	3	4	3	5	3	5	4	5	5	3	1	4	4	3
42	2	20	2	3	5	4	2	5	5	4	5	4	5	5	5	5	4	3	5	5	5	4	3	5	1	5	5	5	1	5	4	4	5	4	4	5	5	4	5	5	4	5	4	5	4	5	3	5	5
43	1	18	5	4	5	4	5	5	4	5	5	5	5	4	5	5	5	5	5	5	5	5	5	4	4	5	5	4	5	5	4	5	4	5	5	5	5	5	1	5	5	5	4	4	2	2	4	3	2
44	1	23	5	5	2	1	5	5	5	3	5	5	4	5	5	5	2	5	4	5	2	5	3	3	4	5	4	4	5	4	5	2	2	4	5	5	5	5	5	5	5	5	5	4	5	5	4	4	4
45	2	20	5	5	2	3	5	2	3	2	1	2	2	3	2	1	2	3	3	3	2	2	4	2	5	2	3	2	4	3	3	4	4	3	3	2	2	4	3	3	3	4	3	5	2	3	3	4	3
46	1	20	1	2	1	1	1	4	4	1	3	1	5	4	2	1	1	1	5	4	1	1	4	2	1	1	2	3	1	2	3	4	3	5	3	4	5	4	4	4	4	4	4	3	3	4	5	3	3
47	2	20	1	2	1	1	1	3	4	4	4	4	2	3	2	4	1	1	1	4	1	2	2	1	1	2	2	5	1	3	4	4	2	2	3	3	4	4	1	3	3	3	4	3	2	3	2	3	3
48	2	17	4	4	4	5	3	3	3	5	4	4	4	5	4	5	3	5	5	4	4	4	3	3	5	3	4	4	3	4	4	4	2	2	4	2	3	4	3	5	2	2	5	5	4	3	4	5	2
49	1	19	2	1	1	3	2	2	3	1	4	3	4	3	4	3	2	1	1	4	1	5	1	1	4	5	3	4	2	5	5	5	3	1	3	3	4	4	4	5	3	5	4	4	3	3	5	4	3
50	1	23	5	5	5	5	5	5	5	4	4	1	5	1	3	3	4	5	5	5	5	5	5	5	4	5	1	5	5	5	5	5	4	5	5	5	5	5	2	5	5	5	5	4	5	4	5	5	5
51	1	20	2	4	4	4	5	1	1	5	5	4	5	2	5	3	5	2	4	2	5	4	3	3	4	4	4	1	5	5	5	2	4	3	4	4	4	2	3	3	4	4	3	4	4	3	3	3	5
52	2	23	3	4	1	4	3	4	5	5	4	4	5	4	4	4	5	3	5	5	5	4	4	5	4	1	5	3	3	4	4	4	4	5	4	4	4	4	4	4	4	3	4	4	4	3	4	2	5
53	1	21	5	4	4	3	5	5	4	5	5	4	4	5	5	5	4	5	5	5	4	5	5	5	5	4	5	5	4	4	5	5	5	1	5	1	5	5	5	5	4	4	5	4	5	1	5	4	5
54	1	23	4	5	3	5	2	4	4	3	4	2	3	4	4	2	4	3	3	3	3	3	5	4	5	4	3	4	5	3	4	3	2	4	4	5	3	4	3	4	4	5	4	4	1	2	5	5	1
55	2	20	1	5	4	4	4	1	4	4	5	3	5	4	5	4	4	3	4	3	4	5	4	4	4	4	3	5	4	3	3	4	3	4	4	4	4	4	5	4	4	3	3	5	5	3	4	4	5
56	1	20	2	2	1	2	1	3	3	5	2	2	2	2	3	1	5	2	4	3	4	2	2	5	1	2	1	2	1	4	2	2	3	3	2	3	2	2	3	1	3	2	3	2	3	2	3	3	2
57	2	23	1	1	1	2	3	4	5	1	3	3	1	2	4	5	2	2	1	4	1	1	2	2	1	1	3	5	1	3	2	1	4	3	4	4	3	3	4	4	3	5	3	3	3	4	4	4	3
58	1	20	4	5	3	4	5	3	5	4	2	3	3	2	4	2	3	2	2	4	3	4	4	4	3	3	3	4	1	3	4	3	3	2	3	3	3	4	2	4	4	3	5	4	3	3	4	5	4
59	2	21	4	5	3	5	4	3	5	4	3	5	5	4	5	4	5	4	5	3	4	3	4	2	4	4	5	3	1	4	4	5	4	4	3	4	3	3	1	4	5	4	4	2	5	4	4	4	4
60	2	21	5	4	5	4	1	5	3	4	4	5	4	5	4	3	4	5	4	2	3	4	5	4	4	2	5	4	3	4	4	4	5	4	3	3	5	5	3	4	3	4	1	4	3	3	4	3	4
61	1	19	5	2	5	4	3	4	4	3	4	4	4	1	4	1	5	3	5	5	5	4	5	3	4	4	5	4	3	3	4	5	4	5	5	1	4	5	5	5	5	5	5	5	4	5	4	5	5
62	2	21	4	4	4	3	4	4	3	4	4	4	4	3	4	5	3	2	4	4	4	5	4	4	3	4	4	2	5	3	5	5	5	4	4	3	5	4	3	4	5	4	4	4	5	4	4	3	5
63	2	19	3	4	4	5	2	4	4	4	5	2	5	3	2	2	5	5	4	5	5	5	4	2	4	5	3	4	3	5	5	5	4	4	3	3	4	1	3	2	4	3	4	1	5	2	1	4	4
64	1	22	2	1	3	1	2	1	3	1	1	2	2	2	2	1	2	1	2	3	1	5	3	1	4	1	1	2	1	3	2	2	1	3	3	2	2	5	5	5	3	3	4	3	5	5	5	5	5
65	1	21	3	4	4	3	4	3	5	4	4	4	4	4	3	4	3	5	3	4	4	5	5	2	3	3	5	5	4	4	5	2	4	4	4	4	5	2	2	2	2	3	2	1	3	1	2	2	3
66	2	21	4	4	3	1	5	2	2	2	1	4	2	3	3	5	2	2	1	1	2	3	5	3	3	3	4	3	2	1	3	1	4	2	5	1	5	4	4	3	3	3	4	4	4	3	4	4	5
67	2	21	3	3	3	3	1	4	3	3	5	3	4	3	2	3	3	3	3	3	3	4	2	4	3	3	3	3	3	2	2	3	2	2	3	1	4	3	3	2	2	4	3	2	2	3	2	2	2
68	1	20	4	5	5	5	4	5	4	5	5	4	5	5	3	5	5	5	4	5	5	4	4	5	4	4	5	5	3	4	5	5	4	1	4	3	5	3	3	3	4	5	5	4	4	5	4	4	5
69	2	21	1	2	3	3	4	4	3	3	3	3	3	2	2	3	3	4	5	3	4	4	3	2	2	2	3	3	3	3	2	3	3	3	2	4	4	3	3	3	3	4	3	3	3	1	3	3	2
70	1	20	2	3	1	2	2	5	3	1	3	1	2	4	2	2	3	2	2	5	1	2	3	2	2	2	1	4	1	3	2	2	3	1	1	2	1	3	2	2	3	3	1	2	1	2	1	1	2
71	1	21	3	1	2	2	2	1	2	3	3	1	1	2	1	2	1	2	3	1	2	3	1	2	1	2	2	2	1	5	5	4	4	5	5	5	2	5	5	4	1	4	5	5	2	2	5	4	1
72	1	19	4	4	3	2	2	5	3	4	1	4	3	4	2	4	3	4	2	3	3	4	3	3	2	3	3	4	4	4	3	2	2	2	3	3	3	2	1	2	3	2	4	4	4	2	5	3	1
73	2	18	4	3	1	3	5	4	3	4	5	3	3	5	4	2	4	3	5	5	4	2	3	4	3	3	5	3	4	3	3	3	5	5	3	3	4	3	4	3	5	5	5	4	5	4	4	5	3
74	2	19	4	5	2	1	5	3	3	2	4	3	2	3	2	1	4	1	2	3	2	1	4	1	4	2	2	3	2	5	5	4	4	3	4	5	5	1	1	2	3	4	1	1	4	1	3	1	1
75	1	21	2	1	1	2	1	3	5	3	4	1	1	3	1	2	3	5	4	5	3	1	5	4	2	2	2	3	4	1	3	2	1	2	3	2	3	4	3	5	2	4	2	1	2	2	5	3	1
76	2	19	3	2	4	3	4	3	4	3	3	2	3	3	3	3	2	3	2	2	3	3	2	3	4	3	4	3	3	4	4	4	1	3	3	3	3	4	3	2	2	2	4	4	2	2	3	4	3
77	1	18	2	2	5	3	1	4	2	5	5	5	5	4	4	4	4	3	4	4	3	5	2	3	1	3	4	4	3	3	2	4	2	1	3	2	2	4	5	5	2	1	4	4	4	5	4	5	4
78	1	21	3	5	4	4	4	4	2	5	3	5	5	4	3	5	5	2	5	3	1	4	4	5	3	3	4	4	4	4	4	4	3	5	5	4	3	4	5	4	5	4	2	5	3	4	5	3	4
79	1	21	5	4	5	5	4	5	5	5	4	2	5	5	5	5	5	5	4	5	5	5	5	5	4	4	5	5	4	5	5	5	5	5	5	5	4	5	4	5	5	4	3	3	5	5	4	3	5
80	1	19	5	4	5	5	5	4	4	1	4	2	5	5	2	2	2	1	1	5	2	4	5	1	5	2	1	4	5	5	2	4	5	4	3	5	5	3	3	3	2	3	4	2	3	4	3	5	4
81	2	20	4	4	3	2	4	5	5	4	5	4	2	4	3	1	4	4	3	4	5	4	3	3	4	3	3	5	4	5	4	5	4	2	3	3	5	4	2	3	4	4	4	4	3	1	3	5	2
82	2	20	3	2	2	2	2	1	1	3	3	2	1	2	1	2	2	2	2	1	1	2	3	1	1	1	1	1	1	4	5	4	5	4	4	5	5	1	5	2	5	5	5	4	5	4	1	5	5
83	1	19	4	5	4	5	5	4	3	2	5	4	3	5	2	3	1	2	1	4	3	5	3	1	3	4	3	4	4	4	5	4	3	2	5	2	4	5	5	4	3	3	3	5	3	3	5	4	2
84	1	20	4	5	5	5	4	5	5	5	5	1	5	5	3	3	5	5	4	4	4	5	3	5	5	5	1	5	5	5	5	5	4	4	5	5	5	2	5	5	3	5	5	4	5	4	4	5	4
85	1	20	1	1	1	2	2	2	1	1	1	2	1	1	1	1	2	1	2	1	1	2	1	1	1	1	2	2	1	1	1	1	5	5	5	5	5	5	1	5	5	5	5	5	4	5	5	4	2
86	2	23	4	2	4	4	5	4	4	4	2	5	5	3	4	4	3	4	4	3	4	5	4	5	3	2	3	2	4	3	4	5	1	4	4	3	5	4	4	4	3	5	4	4	3	4	4	3	4
87	1	20	5	5	4	5	4	1	4	3	3	4	4	4	3	4	4	4	4	4	4	4	4	4	5	5	4	2	4	4	4	4	3	5	4	4	3	5	3	4	5	4	4	2	4	4	4	4	3
88	2	23	5	3	3	3	2	3	5	3	3	3	4	5	3	5	4	4	4	4	4	3	5	5	4	5	3	5	5	4	3	5	5	3	3	4	3	4	4	5	4	4	5	4	5	4	4	3	4
89	2	17	3	2	4	3	3	4	4	3	3	2	3	3	1	1	3	2	3	3	3	2	4	4	2	4	1	3	3	4	3	3	4	3	2	3	3	3	4	3	3	4	5	4	3	3	2	4	1
90	2	20	1	3	3	1	2	1	2	4	2	4	2	4	2	1	1	2	2	5	2	2	2	3	1	3	3	3	3	4	4	3	1	3	3	4	4	3	4	3	3	4	5	4	1	4	4	5	5
91	2	23	3	3	4	3	3	4	3	4	2	4	2	3	2	3	2	3	4	3	4	2	4	3	3	4	2	4	4	2	3	3	3	4	3	2	3	3	4	3	3	2	2	2	3	3	2	3	3
92	2	20	5	5	3	3	5	4	4	4	5	1	4	3	4	4	5	5	5	5	4	4	5	4	5	3	4	4	4	3	5	3	5	2	5	3	4	4	4	3	5	5	3	4	4	4	3	4	2
93	2	23	2	2	1	1	1	2	2	1	1	2	2	3	3	1	1	2	1	2	1	2	2	1	2	2	3	1	3	3	1	1	3	3	3	4	2	4	2	4	4	3	4	2	1	1	2	4	2
94	2	20	1	3	2	2	1	5	5	2	5	2	2	5	3	2	2	1	3	4	1	5	1	3	2	1	3	5	1	5	1	1	2	3	1	2	2	1	2	2	2	2	1	2	1	2	1	1	1
95	1	21	3	3	3	1	1	2	2	3	2	2	2	1	2	2	2	4	3	1	2	1	4	2	2	2	1	1	2	4	3	4	4	4	4	4	5	4	3	4	3	3	4	3	5	5	3	3	5
96	2	21	4	2	2	2	3	4	3	3	3	2	3	4	2	3	2	3	3	4	2	1	3	2	3	2	4	2	3	3	3	4	3	3	3	3	2	4	3	2	2	4	3	3	3	3	4	2	2
97	2	20	5	5	4	4	5	5	4	5	4	5	5	2	5	5	5	5	4	5	5	5	5	5	4	4	5	5	4	5	4	5	4	5	4	5	4	5	5	4	4	4	5	5	5	5	2	5	5
98	2	23	4	5	5	3	4	4	4	4	5	4	5	4	4	3	5	4	5	4	4	4	5	5	5	5	4	4	5	4	4	4	5	2	4	4	5	5	3	3	4	4	4	4	4	4	4	3	4
99	2	20	4	4	4	5	3	3	4	3	4	4	4	1	3	3	4	4	4	3	5	4	4	4	4	5	4	2	5	5	5	5	4	3	4	2	3	4	4	3	2	5	3	5	4	5	4	4	4
100	1	20	4	5	3	3	3	3	4	4	5	5	3	5	4	3	5	5	3	4	4	2	4	5	4	2	5	4	3	3	3	4	5	5	4	4	4	4	2	2	3	4	4	4	4	5	4	4	1
101	2	21	1	1	2	2	2	2	3	2	2	2	1	1	1	1	1	1	2	1	2	1	2	2	2	3	2	2	3	2	2	2	2	2	2	2	2	2	2	3	3	1	3	1	2	1	2	4	3
102	1	19	5	5	5	4	5	5	5	5	4	2	5	5	5	2	4	5	4	5	5	5	5	4	5	5	4	5	5	5	5	5	5	4	4	4	5	4	3	5	5	5	5	2	4	5	4	5	5
103	1	20	5	5	5	5	5	5	5	5	4	5	5	5	4	4	5	4	5	5	5	5	5	3	5	5	5	5	5	4	4	3	4	5	5	5	4	4	5	4	5	5	1	5	5	4	4	3	5
104	2	17	3	3	3	4	4	4	4	4	2	4	4	4	4	5	5	4	4	4	5	5	3	4	4	4	5	5	4	4	4	5	3	3	2	3	3	5	2	4	3	2	4	3	4	5	3	3	4
105	2	20	2	4	3	2	2	1	2	3	4	4	2	1	2	2	2	2	1	2	2	2	2	1	2	2	2	1	2	2	5	2	2	2	3	1	3	2	1	2	1	4	1	1	2	4	4	1	1
106	1	20	2	4	2	1	4	2	2	2	3	2	1	3	2	3	1	2	2	1	3	2	3	2	4	2	3	3	3	4	4	2	3	4	3	2	3	1	3	3	4	3	5	4	3	3	2	4	3
107	2	23	4	5	1	1	5	1	1	2	1	2	3	1	2	2	2	1	1	2	1	1	4	1	4	1	1	1	5	3	3	3	3	5	4	3	4	5	1	3	3	4	4	3	1	2	4	3	1
108	2	21	2	4	3	4	2	4	5	5	3	4	4	5	5	4	4	2	3	3	4	2	3	5	4	3	3	4	4	3	3	3	5	4	4	4	4	3	4	5	3	3	4	3	1	1	3	4	1
109	1	23	4	5	3	5	3	3	4	3	4	5	4	4	5	5	4	3	3	3	2	4	4	4	4	4	5	4	5	4	3	4	4	4	4	4	4	5	5	5	3	3	4	5	5	5	4	5	4
110	2	20	3	1	1	1	5	4	3	4	5	3	2	4	4	3	5	4	3	4	4	2	4	5	4	1	4	4	5	1	5	3	2	4	4	3	4	4	2	2	4	4	3	5	4	4	3	5	5
111	1	19	3	4	3	3	2	3	3	2	3	3	3	4	3	4	4	3	2	2	2	3	3	4	3	3	3	4	3	2	3	2	4	3	4	4	4	3	3	4	3	5	2	4	2	3	2	4	3
112	2	22	5	4	2	3	5	5	5	5	5	1	3	5	1	1	5	5	5	5	5	3	4	5	5	2	3	2	5	5	3	5	2	1	1	1	1	5	1	2	1	1	1	2	1	1	2	1	1
113	1	20	5	4	4	4	3	5	3	4	4	4	5	5	4	5	4	4	4	3	4	5	5	3	3	4	3	2	4	4	5	4	4	4	3	4	4	3	5	5	3	5	4	2	5	3	4	5	3
114	2	20	5	4	5	3	2	3	5	5	4	5	4	5	4	3	2	1	3	4	2	3	5	4	2	3	5	5	5	5	5	2	5	5	4	4	4	4	2	5	4	4	1	2	4	4	4	1	4
115	1	23	5	5	5	5	5	3	5	5	4	1	4	5	2	1	5	5	5	4	4	5	4	5	5	2	1	4	5	5	5	5	4	5	5	4	5	4	4	5	5	5	5	5	5	4	4	5	5
116	2	17	4	4	2	1	4	3	4	4	4	3	1	4	3	3	4	4	3	3	5	2	4	4	4	2	4	5	3	5	4	5	2	4	3	5	2	4	5	4	3	4	4	5	2	1	4	3	2
117	1	22	4	2	3	2	3	3	5	2	3	5	2	2	1	5	2	2	4	4	4	2	3	2	4	1	5	3	3	1	2	1	4	4	3	3	4	4	3	4	2	3	4	2	5	4	4	3	3
118	1	19	1	1	2	1	2	3	3	2	2	1	3	3	1	2	1	1	2	3	1	1	2	1	1	4	1	2	2	5	5	5	3	4	3	4	3	4	4	3	4	4	3	4	2	1	3	2	1
119	2	20	3	4	3	2	3	3	3	2	3	3	2	1	2	1	1	2	1	2	1	3	3	1	4	4	3	2	3	4	3	3	2	2	2	1	2	4	3	3	3	3	4	2	1	2	3	2	2
120	1	23	5	5	5	4	4	5	4	5	5	5	4	5	5	5	2	5	5	4	4	4	4	5	5	5	4	5	5	5	4	5	5	5	5	5	5	5	5	5	5	5	5	5	4	3	5	5	1
121	2	20	1	1	2	2	2	2	2	2	2	2	2	2	2	1	1	1	1	1	4	3	1	1	1	2	1	1	1	2	3	2	3	4	3	2	2	3	5	3	2	2	2	3	2	3	3	3	2
122	2	19	2	1	2	2	1	1	3	1	2	2	2	2	2	2	2	1	1	2	2	1	1	3	1	1	2	3	1	4	1	3	4	5	5	3	4	4	1	4	5	5	5	5	4	4	4	4	5
123	1	21	5	1	2	5	5	5	5	4	5	4	4	5	5	4	5	5	5	5	5	5	5	5	4	5	5	2	5	4	5	5	5	5	4	4	3	4	5	5	5	5	4	4	5	5	5	4	4
124	1	19	4	4	3	4	4	4	5	4	4	3	4	1	4	4	4	3	4	4	5	5	3	5	5	2	4	5	1	5	4	4	4	4	4	3	4	4	2	4	4	4	4	4	3	3	4	4	4
125	2	20	3	4	1	2	5	1	1	2	1	1	1	1	1	1	1	1	1	2	1	1	5	2	3	1	1	1	1	1	1	1	5	3	4	3	3	5	4	4	3	5	5	5	3	4	2	4	5
126	1	21	3	1	1	3	2	1	1	1	3	1	2	2	1	3	2	3	3	2	2	2	3	2	1	1	3	1	4	1	3	3	2	2	2	3	2	2	3	2	4	4	4	5	3	2	2	2	1
127	2	21	1	1	4	4	2	1	1	1	1	2	5	1	4	4	4	2	1	1	1	3	1	2	2	4	4	1	2	1	2	1	3	3	3	2	4	4	2	4	2	4	1	2	1	1	3	2	1
128	1	21	3	4	1	1	3	5	5	3	4	1	1	4	4	5	4	4	4	4	5	5	5	3	4	1	4	3	4	3	4	4	3	3	2	4	5	5	2	3	1	3	3	5	4	4	3	4	3
129	1	23	5	5	4	5	5	5	5	4	5	4	4	5	5	4	5	4	4	5	5	5	4	5	4	5	4	4	5	4	5	5	2	5	4	4	5	5	5	5	5	5	4	4	4	5	5	5	5
130	2	21	3	3	4	2	3	3	4	3	5	4	5	2	3	3	3	1	3	4	4	3	3	3	3	3	2	3	3	3	1	2	2	2	3	3	2	5	4	5	2	3	4	4	3	2	5	4	4
131	1	20	3	2	3	3	2	2	2	3	2	1	4	4	2	3	3	2	3	4	4	5	2	3	3	3	3	4	3	4	3	3	3	5	4	4	3	4	4	5	3	4	3	4	5	3	4	5	3
132	1	19	4	4	4	4	4	5	3	4	4	3	3	4	4	4	4	3	4	4	3	3	5	4	4	3	3	4	4	5	4	2	3	5	3	3	4	3	4	3	5	4	2	1	4	4	2	3	4
133	1	19	2	2	1	2	2	1	2	1	2	2	2	3	4	3	2	2	1	3	1	2	1	2	1	2	2	2	2	2	2	1	2	1	1	3	3	4	1	3	2	1	5	5	2	1	3	4	3
134	2	23	2	3	3	3	3	2	4	3	4	2	3	2	2	2	3	4	3	4	3	3	2	3	2	3	4	4	4	2	3	4	4	4	2	3	2	3	2	4	3	2	3	2	1	2	4	3	1
135	2	22	4	4	4	5	4	4	5	5	3	5	4	4	5	4	4	4	3	4	5	5	4	4	5	4	4	5	4	5	4	4	4	4	2	4	5	4	4	4	1	4	5	4	3	3	5	4	4
136	1	21	4	5	1	3	4	3	3	1	3	4	2	4	2	3	3	2	2	3	1	2	1	2	3	2	3	2	5	4	3	4	2	2	5	2	5	4	1	4	2	2	4	3	5	5	5	1	5
137	1	17	3	4	5	5	3	3	5	3	4	4	3	4	4	4	4	4	4	5	4	4	4	4	3	5	4	4	3	3	3	3	4	3	4	4	4	5	4	4	5	4	4	4	2	1	4	4	3
138	2	18	2	2	3	2	2	3	1	1	2	2	1	2	1	3	3	2	3	3	2	2	2	1	3	2	2	2	2	2	1	3	2	2	2	1	2	2	3	2	3	3	1	4	3	2	2	3	1
139	1	21	1	1	1	1	1	1	1	1	1	1	1	2	3	2	2	2	2	1	2	1	1	2	1	1	2	2	1	4	3	4	5	3	5	5	4	4	3	3	4	4	4	4	4	5	5	4	3
140	2	23	1	1	1	1	1	1	1	2	1	1	2	4	1	1	1	5	1	2	1	2	2	2	3	1	1	1	1	1	1	1	2	2	1	1	1	1	1	1	1	2	2	1	2	2	1	2	2
141	1	23	5	5	5	5	4	5	5	5	5	4	5	4	4	5	5	4	2	5	4	5	5	5	5	5	4	1	4	4	5	5	5	5	5	5	4	4	5	4	5	5	4	5	5	5	5	4	5
142	1	23	2	3	4	2	2	4	4	4	4	2	3	3	3	4	4	4	4	2	3	3	4	4	3	3	2	3	4	2	3	3	3	3	4	2	2	3	3	4	3	4	3	3	4	3	4	4	3
143	1	22	3	1	2	2	1	1	3	2	2	2	1	3	4	5	3	3	2	1	2	5	1	1	3	3	3	3	3	5	5	5	5	2	5	4	5	5	4	4	4	5	5	5	5	4	4	5	5
144	1	20	5	5	5	5	5	5	5	3	5	5	4	4	5	4	4	5	5	5	5	5	5	4	5	5	5	5	5	4	5	2	5	1	5	4	5	5	4	4	5	3	5	5	4	4	4	5	5
145	1	23	5	3	3	2	2	1	3	1	2	2	3	2	3	2	2	3	1	1	2	1	2	1	3	1	2	1	2	3	4	5	4	5	4	2	5	5	4	5	5	5	4	5	5	5	5	4	5
146	2	20	4	4	3	4	4	3	5	4	3	3	5	5	4	2	5	4	4	4	4	5	3	4	4	3	5	4	4	4	4	3	4	4	4	4	5	4	3	4	4	5	4	3	1	1	4	4	1
147	1	20	4	4	1	2	4	4	1	1	1	1	1	2	2	1	2	1	1	1	1	2	3	1	3	2	2	1	5	5	5	5	4	5	4	4	4	4	5	3	3	4	5	3	3	4	5	4	4
148	1	23	5	4	5	5	4	4	5	2	4	5	4	3	5	5	1	1	1	3	1	5	4	5	3	5	5	4	5	5	4	5	5	5	5	5	1	2	5	5	5	5	4	4	5	5	5	5	5
149	1	21	3	4	1	1	5	3	5	5	3	4	2	1	4	5	5	4	5	5	4	5	4	2	4	2	5	4	3	4	3	4	5	5	4	4	4	5	1	5	5	5	4	4	4	2	5	4	4
150	2	22	4	4	3	3	4	3	2	4	4	3	3	3	3	1	2	2	4	4	2	2	1	2	5	2	3	2	4	2	3	4	5	5	4	3	3	5	1	5	5	5	3	4	2	3	4	4	2
151	2	20	2	4	1	2	5	4	5	4	5	3	3	2	3	3	3	4	3	4	4	2	4	3	3	1	3	5	4	5	5	5	3	4	5	5	5	5	4	3	4	4	2	4	3	5	5	2	5
152	1	20	5	5	2	2	5	4	5	4	5	5	2	5	5	5	5	5	5	4	5	2	5	5	3	1	2	4	5	5	5	5	5	5	4	5	5	5	4	5	5	4	5	5	5	5	5	4	5
153	1	19	5	4	5	3	5	3	4	5	4	2	4	4	4	4	4	4	5	4	3	3	4	5	4	5	4	3	4	3	4	4	2	2	2	2	2	4	3	4	3	1	4	4	4	5	4	4	4
154	1	18	5	5	4	5	5	4	4	3	5	4	4	3	4	4	3	5	4	4	4	4	4	5	5	4	3	4	3	4	3	5	3	2	3	2	2	2	2	4	3	3	4	3	3	3	3	4	2
155	2	20	3	3	4	4	3	3	4	2	2	4	3	2	4	2	3	3	4	2	3	4	3	3	2	4	4	4	3	2	5	3	2	4	3	3	4	3	4	3	4	3	2	2	2	2	2	2	1
156	1	22	3	4	4	4	4	5	3	2	5	4	3	2	3	3	2	2	1	5	3	4	5	2	4	4	4	4	4	3	3	5	5	4	3	5	4	4	4	4	4	3	4	5	4	4	4	4	5
157	2	19	3	4	1	3	4	4	3	5	1	4	2	5	3	4	5	4	5	4	3	1	3	3	3	3	5	4	4	4	4	3	2	4	3	3	4	3	2	5	2	2	4	4	2	3	4	3	3
158	2	23	4	5	2	4	2	1	5	4	4	4	3	2	4	4	4	4	3	5	4	5	5	4	5	5	3	5	4	3	4	4	4	5	5	3	3	4	4	4	5	5	2	3	4	4	4	3	3
159	2	19	4	4	3	3	4	4	3	1	3	4	4	4	5	5	1	1	1	1	1	3	4	1	4	3	5	3	4	5	3	3	3	3	2	3	4	4	4	4	3	4	3	3	5	4	4	3	4
160	2	21	2	1	4	4	2	4	2	4	3	5	3	3	5	5	2	2	3	4	4	3	1	2	2	3	5	2	2	4	4	5	4	4	5	4	3	2	5	4	4	4	2	5	3	4	4	5	3
161	1	19	1	2	2	3	2	2	2	3	1	2	2	3	3	1	2	3	2	1	2	2	2	2	2	2	1	2	1	3	2	1	2	2	1	2	1	2	2	1	1	2	2	3	2	3	4	2	3
162	1	22	2	3	4	4	3	3	2	1	2	5	3	2	1	3	2	1	2	3	3	3	4	3	4	3	3	3	3	3	3	3	2	5	3	3	4	5	5	4	5	5	3	4	2	2	4	3	2
163	1	20	5	5	5	2	4	4	5	5	5	4	5	4	5	5	4	2	2	5	4	5	4	4	4	4	2	5	4	4	4	4	2	5	5	5	5	5	5	5	5	5	5	5	5	5	5	5	5
164	2	22	1	3	2	3	3	4	4	2	3	1	1	5	3	4	1	2	3	4	3	2	2	1	3	2	4	3	3	2	1	3	3	2	5	3	2	3	2	1	3	1	2	3	2	3	4	2	4
165	1	20	1	2	2	3	1	1	2	2	3	2	2	1	2	5	2	2	2	2	2	3	3	2	2	1	1	1	2	4	4	5	3	4	3	5	3	4	4	5	4	5	5	3	4	5	4	5	5
166	1	18	3	2	3	2	2	1	2	2	2	3	4	3	2	2	1	1	2	4	2	3	2	3	1	3	4	2	2	1	3	2	3	2	4	1	2	2	1	1	2	2	1	1	4	2	2	1	3
167	1	21	3	2	1	2	4	2	3	2	4	3	3	3	2	2	4	3	3	4	2	3	3	4	2	3	3	3	3	5	5	5	2	2	4	2	3	3	3	1	4	4	3	4	2	3	4	3	3
168	1	20	5	2	3	4	4	3	5	4	4	5	3	5	4	4	4	4	5	4	3	4	3	4	4	3	3	5	5	4	4	5	3	2	2	4	4	4	4	4	3	2	5	5	4	2	5	5	3
169	1	21	1	3	1	4	1	3	3	3	2	3	4	3	4	1	4	3	4	3	5	2	3	2	1	1	3	3	2	4	4	3	3	4	4	4	4	4	2	5	3	3	5	3	4	2	4	4	3
170	1	21	2	1	3	1	3	2	2	2	2	1	2	3	2	2	3	2	3	2	3	1	2	2	2	1	1	1	3	4	4	4	5	3	5	4	1	4	5	1	4	4	4	3	3	2	4	3	5
171	1	20	3	4	2	4	3	3	2	2	4	4	3	3	4	4	3	3	3	3	3	2	3	3	4	2	3	4	4	2	3	4	4	3	4	3	3	3	2	4	5	4	3	3	3	2	3	4	2
172	2	23	2	1	2	3	3	2	2	3	2	3	3	3	2	2	2	2	3	2	4	1	2	1	3	3	3	2	1	1	3	1	3	2	3	2	2	2	2	1	1	2	3	3	4	2	2	2	3
173	2	23	3	1	2	2	1	3	2	2	2	2	2	2	3	2	2	2	1	3	2	3	2	4	2	2	1	1	1	1	2	1	5	5	5	5	5	5	3	5	5	5	4	5	3	5	5	5	5
174	1	21	2	1	1	2	2	2	3	1	2	1	1	1	1	1	4	1	1	3	1	1	1	4	2	1	1	2	1	4	4	4	4	4	4	4	4	3	1	3	4	4	4	5	2	2	3	4	4
175	2	19	3	4	1	1	4	1	5	4	5	5	2	4	5	4	5	5	4	5	5	4	4	5	4	2	3	5	5	5	3	3	3	4	4	3	2	1	4	3	2	3	4	4	3	1	3	3	3
176	2	20	1	2	2	2	3	1	3	3	2	2	2	2	3	2	4	3	4	2	2	1	2	1	3	2	1	2	3	2	1	1	2	2	3	1	3	2	1	2	1	2	2	1	2	1	3	3	2
177	1	19	4	3	5	5	3	5	5	5	3	4	3	3	3	1	5	3	3	5	4	4	4	3	4	4	3	4	3	3	5	5	3	4	4	3	3	4	4	3	3	2	4	4	3	4	4	4	5
178	1	19	3	2	2	2	4	4	4	5	4	2	2	3	2	2	4	4	4	4	4	1	3	5	3	3	2	2	4	4	4	4	4	4	4	4	5	5	3	3	4	3	2	2	5	3	4	2	3
179	1	22	5	5	2	2	5	5	5	5	4	5	4	5	4	5	5	5	5	5	5	2	5	4	5	3	2	5	3	5	4	4	4	5	5	4	5	4	5	4	5	5	4	5	5	4	5	5	5
180	1	21	3	2	2	2	2	2	1	1	2	2	2	2	3	4	3	3	2	2	3	3	2	3	2	3	3	2	2	1	3	1	2	2	2	3	2	2	1	3	2	2	4	2	1	3	3	4	2
181	2	21	5	4	3	5	4	3	5	5	4	4	4	1	4	4	3	4	4	3	4	3	3	4	4	1	4	4	3	3	5	4	4	4	5	4	4	1	3	4	4	5	4	3	5	4	4	4	5
182	1	21	4	3	4	5	2	4	4	4	5	5	5	4	4	4	5	3	3	5	4	4	5	3	3	2	5	4	4	4	4	3	2	3	3	1	2	2	3	2	2	2	5	5	3	2	1	5	2
183	1	22	5	3	4	5	5	5	3	1	4	5	4	3	5	5	2	2	2	2	2	3	4	3	4	4	4	3	4	5	4	4	3	1	5	4	3	4	4	3	5	4	1	2	4	1	5	1	4
184	1	20	3	4	4	5	5	5	3	4	4	5	5	4	3	5	4	1	3	4	4	4	4	4	4	5	5	3	4	4	4	3	5	4	4	3	4	4	3	4	4	5	4	4	3	5	4	4	3
185	1	19	5	5	5	4	5	4	5	5	5	4	5	4	4	4	3	5	4	5	4	4	5	5	5	5	5	5	5	4	5	4	5	4	5	5	2	1	5	5	5	5	4	2	3	5	5	5	4
186	1	19	4	4	2	5	5	4	3	3	4	4	4	5	2	3	3	3	3	4	3	3	5	4	5	4	3	4	5	5	3	5	5	4	5	3	4	4	4	5	5	5	3	3	2	1	4	4	2
187	2	21	2	1	3	1	2	4	3	2	5	3	2	2	3	2	5	3	2	4	3	3	2	2	3	2	1	3	1	1	1	1	3	1	1	3	1	1	2	1	3	3	5	2	2	5	4	4	4
188	1	21	2	3	4	2	3	2	2	2	3	2	4	3	1	2	3	3	4	2	2	4	3	3	4	2	1	4	5	3	2	3	3	2	4	3	4	2	3	4	3	2	2	3	2	2	2	3	2
189	1	23	3	2	5	2	3	5	5	5	5	4	5	5	5	5	5	5	5	4	5	4	2	4	3	5	5	4	2	5	5	5	4	4	4	4	5	5	5	5	4	4	4	4	4	5	5	5	1
190	1	21	4	4	4	3	4	4	3	2	5	5	4	5	3	4	2	1	3	4	2	4	4	2	4	1	5	4	4	4	4	5	4	4	4	2	3	5	4	3	4	5	1	1	5	5	4	4	4
191	2	21	4	4	4	3	4	3	3	5	3	4	2	3	5	4	5	3	5	4	3	4	4	4	4	4	4	5	4	5	3	4	5	3	5	5	3	2	4	4	4	3	4	4	3	4	4	4	5
192	1	18	5	4	3	3	5	4	4	3	4	4	3	2	4	4	3	4	4	4	4	4	5	3	3	4	4	5	4	3	3	2	3	3	3	4	3	5	4	5	3	2	5	4	5	5	5	5	4
193	1	21	4	5	5	5	3	4	5	4	5	3	4	5	5	4	4	5	5	5	4	5	3	5	4	5	5	5	4	5	5	4	5	5	5	5	2	5	5	5	1	5	5	4	5	5	5	3	5
194	1	19	5	5	4	4	4	4	4	4	4	4	4	4	4	5	3	3	3	4	4	5	4	5	4	4	4	5	4	5	4	3	3	4	3	5	3	5	4	3	4	3	5	4	4	5	5	4	4
195	1	23	4	4	5	5	3	1	4	3	3	2	5	4	3	2	4	2	5	5	4	3	4	5	5	4	1	4	4	5	4	4	5	2	4	5	5	5	5	5	5	5	4	5	5	5	5	5	5
196	2	22	3	2	2	2	1	3	2	1	2	1	2	2	3	2	3	1	1	2	4	3	3	3	2	2	1	2	1	5	3	5	2	2	4	2	1	2	3	1	2	2	2	2	3	2	1	1	3
197	1	21	5	4	5	4	4	5	4	5	3	3	5	4	3	4	1	5	4	3	3	3	4	4	4	5	5	4	4	3	3	3	5	5	4	4	5	4	4	4	3	4	1	1	3	4	4	3	4
198	1	19	5	5	2	5	2	5	5	5	5	5	4	5	2	4	5	5	2	5	5	5	5	5	5	5	4	5	5	4	4	5	5	3	3	4	5	5	5	5	3	5	5	5	4	5	5	5	4
199	2	21	1	1	1	2	1	1	1	2	1	1	1	1	2	2	1	1	1	1	2	1	1	1	2	1	2	2	2	1	1	1	2	1	1	2	1	1	1	1	1	2	1	1	2	2	1	1	2
200	1	20	3	4	3	4	3	5	5	4	5	5	4	4	4	5	5	3	5	5	4	5	4	5	3	3	5	3	4	2	3	2	3	4	5	4	4	5	4	4	2	2	4	2	1	3	3	3	2
201	1	20	2	5	5	2	5	5	5	5	5	2	4	5	1	2	5	4	5	4	5	4	5	5	4	5	5	4	5	5	4	4	4	5	4	4	5	2	4	5	2	5	5	4	4	5	5	4	4
202	1	20	4	1	1	2	3	2	3	3	3	3	1	4	5	5	5	5	5	3	5	1	4	3	4	1	5	3	4	3	3	3	5	3	1	4	3	5	2	3	4	5	3	3	4	5	4	4	4
203	2	22	2	4	5	3	5	4	4	3	4	5	3	5	5	3	4	4	5	4	3	3	4	4	4	1	3	5	4	2	2	1	2	2	2	3	3	1	1	3	1	1	2	2	2	3	1	2	2
204	1	19	2	2	4	3	4	5	5	4	3	5	2	5	4	1	4	5	5	4	5	3	4	5	2	4	5	4	2	5	5	5	2	2	2	2	1	5	5	5	2	5	5	5	5	4	5	5	4
205	1	21	4	4	5	5	2	5	5	4	3	1	4	4	1	2	3	3	4	5	5	4	4	4	4	4	2	4	3	5	4	5	4	4	4	2	3	5	4	3	3	3	4	5	2	2	3	5	3
206	1	20	5	4	5	3	3	5	4	5	3	5	3	3	4	4	2	5	5	4	5	5	5	3	3	2	5	3	3	4	4	4	4	5	5	5	1	4	4	5	3	4	4	5	1	2	4	4	4
207	1	19	1	1	1	1	1	2	2	1	1	2	2	1	1	2	4	2	1	1	2	2	1	1	1	3	2	2	1	4	4	3	3	4	1	4	5	3	5	4	4	4	5	4	4	3	5	5	1
208	1	19	1	2	2	1	1	1	1	2	1	1	2	1	1	2	1	1	1	1	1	1	1	4	2	2	5	1	1	4	3	4	4	5	5	5	5	4	5	4	5	5	5	5	5	5	5	5	1
209	2	21	4	4	5	5	4	4	4	5	4	4	4	3	5	5	4	4	4	3	3	4	4	4	4	4	5	3	3	4	3	3	5	5	4	2	5	5	4	5	5	4	4	4	5	3	3	4	4
210	1	20	1	2	3	2	2	2	2	1	3	1	2	2	2	2	1	2	2	2	2	1	1	3	1	2	2	3	2	2	3	2	2	1	1	1	2	2	2	2	3	2	2	2	5	2	1	1	2
211	1	21	4	4	3	1	3	4	3	5	3	5	5	5	4	4	3	5	4	3	4	2	5	3	5	3	4	4	4	4	4	4	3	4	3	4	3	5	5	5	5	3	5	4	2	1	3	5	2
212	2	20	5	4	4	4	3	4	4	1	4	4	5	4	4	5	5	3	5	5	5	5	3	4	3	3	4	4	5	4	4	5	4	4	5	4	5	1	3	3	4	4	4	5	1	4	3	5	2
213	1	20	3	2	3	2	4	4	3	4	4	4	2	3	3	2	2	3	4	3	2	4	4	2	2	3	3	4	2	4	4	3	2	4	3	3	4	3	3	3	3	3	5	4	3	3	5	5	4
214	2	22	5	4	2	1	1	5	5	5	4	5	2	4	5	5	5	5	5	5	3	1	5	5	5	1	5	5	5	5	5	5	4	5	5	5	5	4	2	5	5	5	5	4	2	1	5	3	2
215	1	20	4	5	4	5	5	1	5	3	4	4	4	4	3	1	5	2	4	5	4	3	5	5	4	5	2	1	4	5	4	3	4	4	4	4	4	1	5	5	4	4	5	5	4	3	4	5	4
216	1	20	2	5	5	5	5	5	5	5	2	4	5	5	5	5	5	5	5	4	5	5	4	5	4	4	5	1	3	5	4	2	5	5	5	5	5	5	5	5	4	5	5	5	5	5	5	5	2
217	1	19	2	4	3	4	3	3	4	1	3	4	3	4	4	2	1	1	1	3	4	4	2	1	3	5	4	4	2	3	3	3	4	5	3	3	5	5	1	4	5	5	4	5	5	4	5	4	5
218	1	21	4	4	3	4	4	3	4	3	4	4	2	3	4	3	5	5	4	5	4	2	4	4	4	2	4	2	4	5	4	3	5	5	5	5	5	2	5	2	4	5	4	4	5	2	1	4	4
219	1	21	4	4	1	3	4	3	5	5	4	3	4	3	4	5	3	4	4	4	4	5	5	3	4	4	4	4	4	4	4	3	5	4	3	4	4	4	3	3	5	4	5	5	5	4	3	4	3
220	2	20	1	1	4	3	1	1	2	3	1	1	4	1	1	1	2	2	2	2	2	5	1	2	1	3	2	2	1	3	3	2	5	5	5	5	5	3	2	4	5	5	4	5	2	2	3	5	1
221	1	21	4	4	4	4	4	5	4	5	5	3	3	3	4	4	4	2	4	5	3	5	4	3	4	3	5	4	4	4	5	5	3	4	4	4	3	4	2	3	4	5	4	5	3	2	3	4	4
222	2	23	4	5	4	4	4	4	4	4	4	4	3	5	3	4	5	5	5	4	5	4	4	4	5	4	3	4	5	4	5	5	2	3	4	3	2	3	3	3	4	4	4	3	2	3	3	5	3
223	1	20	3	4	4	1	4	1	2	2	1	1	1	1	1	1	1	1	5	2	2	1	4	1	3	2	1	1	4	2	1	1	4	3	4	4	4	5	4	1	4	2	2	4	2	3	3	2	2
224	1	18	3	4	5	4	5	5	3	5	5	5	4	3	5	1	5	4	5	4	4	5	5	4	4	5	4	4	5	4	4	4	4	5	4	5	5	5	4	5	5	5	5	5	5	5	5	5	3
225	1	21	2	4	5	5	4	5	4	5	5	2	5	2	3	2	4	4	5	5	4	5	4	5	4	4	3	5	3	4	5	5	3	3	4	3	3	5	5	5	4	3	5	4	4	3	5	4	2
226	1	20	4	4	4	2	2	2	3	3	4	4	3	2	2	4	3	3	4	2	2	2	3	2	3	3	2	2	2	3	4	4	4	3	3	4	3	2	2	3	3	3	4	2	3	3	3	3	3
227	1	20	5	5	3	4	4	5	5	5	5	5	4	5	5	5	5	5	5	5	4	4	5	5	5	3	5	5	5	4	4	5	4	3	5	5	5	5	5	4	5	5	5	5	4	5	4	5	4
228	1	19	4	5	1	4	5	5	4	5	5	4	4	4	5	4	5	5	5	5	5	4	5	5	5	3	4	5	1	4	3	5	3	4	5	4	4	3	4	5	5	2	3	3	3	3	4	4	3
229	1	21	4	3	5	5	5	4	5	4	5	1	4	5	3	2	5	5	5	5	4	5	4	5	4	5	1	5	4	4	5	5	5	4	5	5	4	3	5	2	5	5	5	5	5	1	5	5	5
230	1	20	4	4	3	3	5	4	5	1	4	3	4	4	2	2	2	2	1	4	1	4	3	1	4	4	2	5	4	4	4	2	5	3	5	5	5	5	5	4	5	4	2	2	2	2	5	3	1
231	2	22	3	1	2	1	2	1	2	1	5	3	2	3	2	3	3	1	2	2	2	2	2	3	2	2	1	2	3	2	1	1	1	2	4	1	2	5	1	3	2	2	3	3	1	1	4	2	3
232	2	19	4	3	3	3	3	2	2	1	3	1	1	1	1	2	5	1	1	1	2	2	5	4	3	1	1	2	4	2	1	1	3	2	2	1	2	1	2	2	2	3	1	2	1	2	2	3	3
233	2	19	1	2	4	5	1	2	3	5	3	4	4	1	4	3	3	4	3	4	3	4	1	3	1	3	3	4	1	4	4	4	4	4	4	4	5	3	1	3	4	3	4	5	3	5	5	4	5
234	1	20	5	4	4	5	3	4	3	5	4	4	4	4	3	4	4	4	4	3	5	3	3	4	4	5	3	4	4	5	4	4	5	3	4	3	3	5	3	2	3	5	3	4	4	4	3	4	4
235	2	19	2	2	2	3	3	1	2	2	2	2	2	2	1	2	2	1	2	3	3	2	2	5	2	2	3	3	2	2	2	1	3	2	4	2	3	2	1	1	1	3	2	2	2	1	3	2	5
236	1	23	5	5	4	5	5	5	5	5	5	1	5	2	5	4	5	5	5	5	5	5	5	5	5	5	5	5	5	4	5	5	4	5	5	5	5	5	5	5	4	5	4	5	3	2	5	5	2
237	1	22	4	4	5	5	4	1	4	5	5	5	5	5	5	5	4	5	5	4	5	5	5	4	4	4	4	4	4	5	4	5	3	5	5	5	5	4	5	4	5	5	5	2	4	5	5	5	5
238	1	20	5	2	3	1	4	4	4	4	3	3	2	4	5	3	3	5	4	4	5	1	4	3	3	2	4	3	4	4	4	4	5	4	3	4	3	4	3	5	5	4	4	3	4	1	2	5	4
239	2	21	2	2	1	1	1	1	1	1	1	1	1	1	2	1	1	1	1	1	1	1	1	1	2	1	1	1	1	1	1	2	1	1	1	1	2	1	2	2	1	5	5	4	1	2	2	4	1
240	2	21	3	1	3	2	3	4	2	3	5	3	2	2	2	2	3	3	2	2	4	1	2	4	3	2	3	2	3	2	4	3	4	4	3	3	3	2	4	4	3	3	2	3	3	3	3	2	2
241	1	23	5	5	5	5	2	4	5	3	5	4	4	5	5	4	2	1	2	4	2	4	4	3	5	5	5	5	5	4	5	5	4	4	5	5	5	3	5	3	5	5	5	5	5	5	5	4	4
242	2	17	2	3	3	1	3	2	2	5	3	4	2	2	2	3	1	2	1	2	1	3	4	2	4	2	1	3	2	3	1	2	5	5	5	1	5	5	5	5	5	5	5	2	5	4	5	5	5
243	1	21	5	2	5	5	5	5	5	2	5	3	5	5	3	1	1	3	2	5	4	5	5	2	5	2	3	5	5	5	5	4	2	3	3	3	3	3	3	3	3	2	3	4	2	3	4	2	2
244	2	19	1	1	2	1	1	1	2	1	1	1	1	2	1	1	2	1	2	2	1	1	4	2	1	2	1	2	3	4	3	4	4	4	5	4	3	4	4	4	5	5	4	4	4	5	4	5	4
245	2	21	4	5	4	5	5	5	5	4	5	5	5	5	5	5	5	5	5	5	5	4	3	4	4	5	5	2	4	4	5	4	4	5	5	2	2	5	5	5	5	4	4	5	4	5	4	5	5
246	1	21	3	3	5	5	3	4	5	2	5	5	5	5	5	5	5	1	5	4	4	4	4	4	4	5	5	5	4	5	5	5	4	4	5	5	5	5	3	4	5	5	5	4	5	2	5	5	5
247	1	23	3	3	5	4	2	3	4	2	4	2	2	4	4	4	2	1	2	2	3	4	2	2	3	3	3	2	4	5	5	5	4	4	4	3	3	2	3	3	3	4	3	3	3	3	3	3	3
248	1	19	4	4	5	5	5	5	5	5	5	5	5	4	4	5	4	5	4	4	4	4	5	3	4	5	5	5	5	4	4	5	5	5	3	5	5	5	3	5	5	4	5	5	5	5	5	4	4
249	1	21	5	2	5	5	5	4	5	5	4	5	5	5	5	5	5	5	5	5	5	5	5	5	5	5	4	4	5	5	5	5	2	3	4	2	3	5	5	5	4	3	5	1	5	2	5	2	4
250	1	19	5	2	2	2	5	2	1	2	2	2	4	2	1	2	1	1	2	3	3	1	5	2	5	2	2	2	5	3	2	4	2	2	5	3	2	3	2	3	2	3	2	2	1	1	5	1	1
251	2	18	4	3	5	4	4	4	3	4	5	4	5	3	5	3	3	3	4	4	4	5	4	5	3	2	3	4	3	3	3	4	3	5	4	4	4	4	4	3	5	4	3	3	3	4	5	5	4
252	2	19	3	1	2	1	1	2	2	3	3	1	2	1	1	2	3	1	2	1	3	1	1	5	2	1	2	2	2	1	2	2	2	1	1	1	2	3	1	3	2	3	1	5	3	2	2	2	2
253	1	21	2	1	2	3	1	3	2	3	2	1	2	2	2	1	1	2	1	3	2	1	1	4	2	2	3	2	3	2	2	3	2	1	3	2	2	2	1	3	3	2	2	3	1	2	1	2	2
254	1	22	1	5	5	5	4	5	3	2	4	4	5	4	5	3	3	1	3	5	2	5	4	1	4	5	4	2	5	5	3	1	3	3	3	3	4	4	5	4	2	4	3	4	5	4	4	4	5
255	1	21	4	5	2	3	5	5	4	5	4	1	5	4	1	1	4	5	5	5	5	1	5	4	2	2	1	5	5	5	5	4	4	5	5	4	5	4	1	4	2	5	5	5	4	5	5	5	5
256	2	20	2	2	2	3	3	3	4	1	2	1	1	2	2	1	5	3	3	2	2	5	3	2	2	1	2	2	3	1	2	2	3	1	2	2	2	2	2	3	3	2	2	2	1	3	3	2	1
257	2	20	2	2	1	1	2	2	1	1	2	2	2	2	3	1	2	3	2	1	2	3	1	2	3	1	1	1	1	1	2	3	2	2	2	2	3	4	1	4	3	2	1	1	3	2	4	1	4
258	1	22	4	5	1	4	4	5	4	2	3	3	2	4	3	4	3	3	3	5	3	4	4	2	4	4	4	4	1	4	4	4	3	5	5	3	4	5	2	5	3	5	4	4	4	2	5	4	5
259	1	18	2	2	2	2	4	4	3	3	3	3	4	3	5	3	5	3	4	3	3	3	2	4	3	4	5	2	4	2	4	2	2	3	3	4	3	3	3	3	3	3	5	5	3	2	4	4	2
260	2	19	2	3	3	3	3	3	4	3	3	3	4	3	4	2	3	3	4	3	2	4	4	3	2	3	3	3	3	4	3	4	2	2	2	2	2	3	2	3	4	2	4	3	4	3	3	3	3
261	1	21	4	3	3	4	5	5	4	5	4	4	3	4	4	5	4	2	4	1	4	4	3	4	3	5	3	5	5	4	4	3	4	4	3	3	3	4	5	4	4	5	3	5	3	2	4	3	2
262	2	20	1	1	2	2	1	1	1	1	1	1	1	1	2	1	1	1	1	5	1	5	1	1	2	1	1	5	1	1	1	1	1	2	5	2	1	1	1	1	5	1	2	1	1	1	1	4	2
263	2	20	1	1	2	3	1	1	1	1	2	3	1	2	1	1	1	2	4	1	1	3	5	1	1	3	2	1	1	1	1	1	2	3	1	1	2	3	1	1	1	2	3	3	4	2	2	2	1
264	1	21	3	1	2	2	2	2	1	5	1	1	2	2	3	2	2	2	2	1	3	3	1	3	2	3	1	2	2	1	1	2	4	4	4	4	4	5	5	5	4	3	3	2	5	5	4	5	5
265	1	21	3	1	1	3	3	2	3	5	1	1	1	1	2	4	2	2	2	3	3	2	2	2	1	4	2	3	2	4	3	2	4	4	5	2	4	4	4	5	5	3	3	3	3	3	5	4	4
266	1	19	4	5	1	4	3	5	5	4	5	2	1	5	5	4	4	3	5	3	5	1	3	4	4	1	3	3	5	4	4	4	5	5	3	4	3	4	3	5	4	3	4	5	5	3	5	3	3
267	2	19	3	3	1	3	2	2	2	4	2	1	2	2	3	2	1	2	2	1	3	1	2	2	2	1	3	4	3	2	1	2	4	5	4	4	4	5	2	5	5	5	3	4	3	3	5	5	5
268	1	17	2	4	4	3	4	1	4	1	5	3	5	4	1	2	2	3	2	5	1	3	3	2	4	3	1	5	4	5	5	2	4	5	3	5	3	4	5	5	5	5	4	5	4	5	5	4	5
269	1	17	2	2	3	3	1	3	2	2	4	2	3	5	2	2	4	3	3	4	3	1	2	3	2	2	4	4	3	3	5	4	5	3	5	3	4	2	3	4	5	4	4	5	4	3	1	3	3
270	1	20	3	5	5	5	5	5	4	4	4	2	5	4	5	5	5	5	4	4	5	5	5	5	5	5	4	5	4	5	5	5	3	2	4	2	3	3	2	2	2	2	4	4	3	4	5	2	3
271	1	18	5	5	4	4	4	3	5	4	3	4	4	4	3	2	3	3	4	4	5	2	4	4	3	5	4	3	5	3	3	5	4	3	5	4	5	5	2	4	3	4	4	3	4	4	3	4	4
272	1	20	5	5	5	5	4	5	5	3	5	5	4	5	5	5	2	2	4	5	3	4	5	4	5	5	5	5	4	5	4	4	5	4	5	4	5	5	5	3	5	4	4	3	5	5	4	3	5
273	1	21	3	3	3	2	2	4	4	4	3	4	3	3	3	3	4	3	3	3	3	3	2	3	4	3	4	2	3	2	3	4	2	2	2	3	3	4	3	2	3	4	2	4	2	1	3	3	2
274	1	21	5	4	2	3	3	5	4	4	3	4	3	3	5	3	5	5	5	3	5	4	5	5	5	5	4	2	4	4	4	4	2	1	2	4	2	3	2	5	2	3	3	5	5	5	4	4	5
275	1	21	2	3	5	5	2	5	5	5	5	5	2	5	4	5	2	4	5	5	4	5	1	5	2	5	5	4	2	5	5	5	4	4	3	4	4	4	2	4	4	5	5	4	1	1	2	5	2
276	1	20	4	5	5	1	3	5	5	4	4	3	3	4	5	5	3	3	5	4	3	3	4	5	5	3	3	4	3	5	4	4	4	4	5	5	1	4	1	4	3	5	3	3	3	5	4	3	4
277	1	20	4	1	4	3	4	5	5	5	4	4	5	5	5	5	3	4	5	5	5	4	4	4	4	4	5	5	3	5	4	5	3	4	5	1	5	2	4	3	4	5	3	4	2	2	4	3	2
278	2	22	3	5	5	3	3	4	2	2	4	4	4	3	5	5	2	3	1	4	3	4	5	5	4	3	3	3	4	5	4	3	2	2	2	2	3	5	2	5	1	2	5	4	2	3	4	2	2
279	2	19	4	4	2	3	2	3	3	4	4	4	3	2	2	2	2	4	2	2	2	2	5	3	4	3	3	3	3	2	3	2	2	2	4	1	3	3	2	5	3	4	4	4	3	3	2	4	3
280	1	21	5	4	5	4	4	4	4	5	3	1	4	3	1	1	3	2	4	3	4	5	3	4	3	3	1	4	4	5	4	4	4	4	4	4	3	4	2	5	4	5	3	5	4	5	4	4	4
281	1	20	3	1	4	3	2	4	4	4	4	2	4	4	4	4	4	4	4	5	4	4	1	5	2	5	4	4	2	5	5	5	5	3	3	5	3	4	5	4	3	4	5	3	4	5	3	3	5
282	1	19	1	3	1	3	1	1	1	1	1	3	2	1	4	2	1	2	4	1	1	3	4	4	1	2	3	1	1	5	3	3	4	5	4	5	5	5	5	5	4	4	5	5	5	5	5	5	5
283	2	18	5	2	5	5	5	1	5	4	4	5	4	5	5	5	5	5	5	5	5	5	5	5	5	5	5	5	5	5	5	5	5	5	5	1	5	4	2	4	5	5	5	5	5	5	5	5	5
284	1	19	1	3	1	1	3	5	5	5	5	3	2	5	4	4	1	1	2	5	2	1	4	2	3	1	4	5	5	4	5	5	5	3	5	5	5	5	5	5	5	5	4	5	5	5	5	4	4
285	2	18	3	4	4	2	1	4	4	5	5	3	4	4	5	5	5	4	3	5	3	4	5	4	3	3	3	4	3	4	5	5	5	5	4	4	5	3	5	5	4	5	5	4	5	4	5	4	5
286	1	20	2	1	5	5	1	5	5	5	3	4	5	3	5	5	4	5	5	5	4	5	4	4	3	2	5	2	2	1	1	1	4	4	5	3	4	4	3	5	4	3	4	4	4	4	4	3	5
287	2	20	4	5	5	2	3	5	5	5	4	5	5	4	4	4	3	5	5	4	4	5	3	4	4	4	5	4	4	5	5	5	5	5	5	4	4	4	4	4	5	5	3	3	4	5	4	3	2
288	1	21	3	2	2	3	4	3	3	4	3	3	3	3	3	3	2	3	3	3	2	3	3	2	3	5	3	2	3	4	5	4	5	3	4	4	4	3	3	3	3	5	3	3	1	2	5	4	4
289	2	22	5	3	4	3	4	4	3	4	5	4	3	4	3	5	5	4	2	4	4	5	3	4	4	4	4	4	3	4	5	3	3	4	3	4	3	2	1	2	4	3	4	5	3	3	1	5	2
290	2	21	1	1	1	1	2	1	1	2	2	4	1	2	2	1	2	2	3	1	2	2	1	2	1	1	2	1	2	3	4	3	3	4	4	4	5	4	3	4	5	5	2	4	3	3	4	5	4
291	1	20	5	5	4	5	2	5	5	1	4	4	5	5	4	4	1	1	2	5	1	5	5	1	4	5	4	5	5	5	5	4	5	5	5	5	4	5	5	4	4	4	5	5	3	2	5	4	3
292	2	22	5	1	5	2	1	2	1	5	1	1	1	2	2	1	1	1	2	1	2	1	2	5	1	1	5	2	2	5	5	4	2	4	4	2	5	2	5	2	1	2	5	2	4	4	2	5	3
293	1	23	5	4	4	3	5	5	4	5	4	5	3	5	4	3	4	5	3	4	4	4	4	4	3	1	2	5	4	4	5	5	4	4	4	4	4	4	3	4	5	4	4	4	3	4	3	3	4
294	1	22	3	4	5	5	5	5	5	2	5	5	5	5	1	2	4	5	1	5	4	5	5	1	5	5	5	4	5	5	5	5	5	5	4	5	5	4	5	4	5	5	5	5	1	1	4	4	2
295	1	23	5	5	1	1	5	5	5	4	4	5	1	5	5	3	5	5	4	5	5	2	5	5	5	1	4	5	5	5	5	4	5	5	5	4	5	5	5	5	5	5	4	5	3	2	5	5	2
296	1	21	5	4	4	5	5	5	5	5	5	5	4	5	5	5	5	4	5	5	5	5	5	4	5	5	4	1	5	4	5	5	4	5	5	5	5	5	5	4	5	5	4	2	4	4	5	4	5
297	1	19	4	2	3	2	2	3	3	3	3	2	3	4	4	2	4	3	3	4	2	2	2	2	3	2	4	2	4	3	1	1	3	3	2	3	3	4	1	2	2	4	5	4	1	1	4	5	1
298	2	21	5	4	3	5	5	5	4	4	5	4	1	4	5	5	5	4	5	5	5	5	5	5	5	5	5	5	5	4	4	4	4	5	4	4	5	5	5	4	5	5	4	5	5	5	4	5	5
299	2	20	5	5	3	3	5	1	5	4	5	2	1	5	5	2	5	4	5	3	5	3	5	5	5	2	5	4	5	5	5	5	4	5	4	4	5	4	4	5	2	3	5	5	4	5	5	4	4
300	1	19	3	1	1	2	2	3	2	2	2	1	3	1	2	1	2	2	2	2	3	2	2	3	3	3	2	2	2	2	1	1	5	5	4	4	5	4	4	4	5	5	4	5	1	1	4	3	1
301	1	21	1	1	1	2	1	1	2	1	1	1	2	1	1	2	1	1	1	1	1	4	1	1	1	1	2	1	1	3	4	5	5	5	3	5	5	3	3	3	4	4	3	3	3	4	4	5	3
302	2	20	1	2	2	2	2	1	1	1	1	1	1	1	1	1	1	2	1	1	1	1	1	2	5	2	1	1	2	1	1	1	1	1	2	1	1	1	2	2	3	1	2	2	1	2	1	1	2
303	2	21	4	5	2	3	5	4	5	5	5	5	5	1	5	5	5	5	5	4	4	1	4	5	5	5	5	5	2	4	5	5	2	5	4	2	5	5	4	4	5	5	4	5	1	1	4	5	1
304	1	23	5	5	4	4	5	5	4	5	5	5	5	4	5	5	4	5	4	4	5	5	4	4	5	5	5	5	5	4	1	2	5	5	4	5	4	5	4	5	5	5	5	5	3	3	2	3	2
305	1	19	4	5	2	5	5	5	4	3	4	5	5	5	5	5	5	4	5	5	5	5	4	5	5	5	5	4	5	4	5	5	5	4	5	4	4	5	5	4	4	4	5	5	4	2	4	5	3
306	1	21	4	4	4	4	4	2	4	4	3	2	5	4	2	2	3	5	4	5	5	4	5	3	4	4	3	4	4	5	5	4	3	4	3	4	3	4	3	2	2	5	3	4	4	5	5	4	3
307	2	23	1	1	2	2	1	1	1	1	2	1	2	1	1	1	1	1	1	4	4	2	1	1	4	2	1	1	2	3	4	4	3	3	4	3	3	4	3	4	4	3	5	4	4	5	3	3	4
308	2	20	4	3	3	2	3	4	4	3	4	5	2	4	1	1	1	1	3	3	2	1	2	3	1	2	2	3	2	3	3	2	4	4	4	4	3	4	3	3	3	5	2	3	3	3	2	2	2
309	1	19	3	3	3	3	3	3	4	3	3	3	3	3	3	3	2	3	3	4	2	2	2	2	2	4	4	3	3	2	3	3	2	3	4	4	4	2	2	3	3	3	3	4	5	3	4	3	3
310	2	21	1	2	1	1	1	1	1	1	1	2	1	2	5	2	1	1	2	2	1	1	1	1	1	2	4	1	1	2	1	2	3	2	1	2	2	3	1	1	2	1	1	1	4	2	2	1	1
311	1	20	5	5	5	5	3	5	5	5	5	5	5	5	5	5	4	5	5	5	5	4	5	5	5	5	4	5	4	3	5	2	4	3	5	2	3	3	4	4	5	4	4	3	4	5	5	4	5
312	2	21	3	2	1	2	2	3	2	4	3	2	2	2	3	1	4	5	3	3	4	2	2	3	1	2	3	3	2	2	2	2	4	2	2	2	3	2	2	3	2	3	2	3	2	3	3	1	3
313	1	19	5	5	5	3	3	4	3	2	4	5	3	5	5	3	3	2	2	3	3	4	4	2	4	3	3	4	3	3	5	3	5	4	3	3	3	5	3	5	4	5	3	3	4	4	5	5	1
314	2	19	4	5	2	3	5	4	4	5	5	5	2	5	5	5	5	5	5	5	4	2	4	4	4	2	5	4	4	5	5	4	4	4	3	3	5	5	3	4	4	4	4	3	3	4	3	4	4
315	2	23	4	4	1	2	4	4	5	4	3	3	3	5	3	3	5	5	5	5	4	2	5	4	4	1	5	4	4	4	4	3	4	4	4	4	5	4	4	4	5	4	5	4	3	5	4	4	3
316	1	18	3	4	5	5	3	5	5	4	5	2	5	5	2	4	5	4	5	5	4	5	4	4	5	5	2	5	5	4	4	5	5	5	4	5	4	5	4	5	5	4	5	4	5	5	5	5	5
317	2	21	1	1	1	1	2	2	1	4	1	1	1	1	1	1	4	1	4	1	4	4	1	5	1	1	1	1	3	1	1	1	1	5	1	1	1	4	1	4	1	2	2	1	1	2	4	1	1
318	2	23	2	4	1	3	4	5	5	4	4	2	2	5	3	3	5	5	5	4	5	3	5	5	4	2	2	5	4	4	5	5	5	3	5	5	5	1	3	5	5	5	4	4	2	5	5	5	5
319	1	19	2	2	2	1	2	2	1	2	5	2	4	2	2	3	1	2	3	3	2	2	1	2	1	3	2	1	2	5	5	2	4	1	3	2	3	2	4	3	3	5	3	2	3	1	4	2	3
320	2	23	3	1	1	2	2	2	4	3	2	3	1	1	2	3	2	3	3	3	1	2	4	4	3	2	1	1	2	1	1	1	3	3	2	2	1	2	2	1	2	2	5	4	2	3	5	2	2
321	1	20	3	4	5	4	3	5	5	5	4	2	4	5	1	5	4	5	5	4	5	5	2	5	2	5	4	5	2	5	5	5	5	5	5	5	5	5	5	4	5	4	5	2	5	5	5	5	4
322	1	23	1	4	5	4	1	2	3	3	5	3	5	4	4	4	4	4	4	4	5	5	3	4	3	4	3	4	3	4	5	4	4	4	4	4	1	3	2	5	3	4	3	2	4	3	4	2	3
323	2	19	5	5	5	5	4	5	5	2	4	2	5	3	2	2	3	3	1	5	3	5	4	2	5	5	1	1	5	5	5	4	4	1	3	3	3	5	5	4	2	1	4	2	2	3	3	2	2
324	2	19	4	2	4	5	4	4	5	5	5	1	5	4	4	5	5	5	4	5	5	5	5	5	5	5	5	4	5	1	4	5	5	5	4	5	5	2	4	5	5	5	4	5	5	5	5	4	5
325	1	21	2	3	3	2	2	1	5	5	2	2	3	2	3	5	2	1	2	1	2	1	2	2	1	1	2	3	1	5	5	5	4	5	4	5	5	4	5	4	5	5	5	5	4	4	4	5	5
326	1	21	4	4	3	5	4	5	4	1	4	5	3	4	4	5	1	1	1	3	1	4	4	1	4	5	3	3	5	4	3	4	5	5	4	4	5	3	4	4	4	4	4	4	5	4	4	5	3
327	2	23	5	4	3	2	4	3	2	5	2	2	5	3	1	3	3	5	4	4	4	3	3	1	3	2	4	2	4	3	3	2	4	3	4	4	4	2	5	4	3	5	4	5	2	3	3	4	3
328	2	21	2	2	3	2	2	2	1	2	1	2	2	2	2	3	2	2	2	2	1	3	5	3	2	1	2	2	1	2	1	3	3	2	2	2	3	5	1	5	2	1	3	2	4	1	5	1	2
329	1	19	3	1	3	3	4	4	3	4	2	1	4	4	1	1	3	3	2	4	2	4	4	1	4	5	1	3	3	3	5	3	4	4	3	5	3	5	4	5	3	3	5	3	3	1	5	3	4
330	1	19	4	3	4	4	4	5	3	4	4	3	4	4	4	4	4	4	4	5	5	4	4	4	4	5	4	4	3	3	3	5	4	5	4	5	3	3	4	2	3	5	3	3	3	3	4	5	5
331	2	23	4	2	4	3	2	4	4	3	5	2	3	5	1	2	2	3	3	4	2	2	4	4	4	3	2	5	3	2	4	4	2	3	3	2	3	4	2	2	3	3	3	4	3	3	3	4	3
332	1	21	4	1	2	1	3	3	3	1	3	2	1	2	2	2	2	3	2	2	2	1	5	2	4	3	3	2	4	3	4	4	2	3	3	5	3	3	1	4	3	4	3	3	4	2	5	5	4
333	2	23	2	3	3	2	3	2	3	2	3	3	4	3	3	3	1	3	2	3	1	5	2	5	4	3	4	4	4	1	1	1	4	5	4	4	4	4	2	3	4	5	4	5	4	4	5	4	3
334	1	20	5	5	5	4	3	1	2	4	3	3	4	2	3	3	4	4	4	3	3	4	5	4	4	4	4	2	5	3	3	4	4	3	5	4	4	4	3	4	3	3	3	3	4	3	3	4	3
335	1	20	3	4	2	3	4	3	4	3	3	2	3	3	4	3	3	4	3	3	2	1	4	5	3	2	3	4	3	4	4	4	5	5	5	4	4	5	4	5	4	5	4	5	5	5	5	5	5
336	1	19	4	4	2	1	5	4	3	5	3	5	1	5	5	5	5	5	5	4	5	1	4	5	5	2	3	3	5	5	5	5	3	4	3	4	4	5	5	4	2	4	5	5	5	3	5	4	2
337	1	19	2	2	4	3	1	4	3	2	4	3	2	3	2	4	2	1	2	3	4	2	3	3	1	3	3	3	3	5	5	5	3	2	2	2	3	3	1	4	3	3	5	5	2	5	4	5	4
338	2	19	4	3	4	5	5	3	3	4	5	5	3	4	4	5	5	5	3	3	4	2	5	4	3	4	3	4	4	5	4	4	3	5	4	4	4	5	2	4	4	4	3	2	3	5	3	3	5
339	2	18	4	1	3	3	4	3	5	3	4	4	4	2	4	5	4	4	4	3	5	5	5	3	4	2	4	3	3	4	3	3	3	2	3	2	2	2	2	4	3	2	1	2	2	2	2	2	2
340	1	21	3	3	4	1	5	5	3	2	4	4	4	5	4	3	3	2	2	5	2	4	4	3	3	4	5	5	3	5	3	4	3	2	2	1	2	3	5	5	3	3	4	1	3	1	4	5	2
341	1	21	4	1	2	2	1	3	3	4	3	5	1	3	5	4	4	5	3	3	4	1	4	4	5	2	5	4	4	5	5	3	3	4	4	5	3	3	4	3	5	4	5	4	3	4	4	4	4
342	2	20	4	3	4	3	4	3	5	4	4	4	4	3	4	4	4	4	3	4	5	2	4	5	5	5	4	5	4	4	5	3	5	4	4	4	4	5	3	5	4	4	4	4	5	5	4	5	5
343	2	21	2	2	1	1	1	2	1	1	2	1	1	1	2	2	2	1	1	1	2	2	2	1	1	1	1	2	1	1	1	1	2	1	2	1	4	1	1	2	1	1	1	1	4	1	1	2	4
344	2	18	5	4	2	2	4	4	4	4	4	4	3	3	3	4	5	4	4	3	4	2	5	5	5	2	3	5	5	4	4	5	3	4	4	5	4	3	3	4	4	5	3	4	4	3	5	4	4
345	2	21	2	1	1	4	1	1	1	1	2	2	1	2	2	1	1	1	2	1	1	1	1	1	1	1	1	1	1	1	1	1	1	1	1	1	1	1	2	1	1	1	2	2	1	1	1	1	1
346	1	17	3	3	5	4	3	5	4	5	5	5	2	4	5	4	4	5	5	5	5	4	4	5	3	4	5	5	4	4	5	5	4	4	4	5	2	5	2	4	5	4	5	5	1	2	4	5	1
347	2	20	5	2	5	4	5	5	5	4	5	4	5	5	3	4	5	5	4	5	5	4	3	4	5	1	4	5	5	5	5	5	5	5	4	1	3	4	5	5	5	5	4	4	4	5	3	4	4
348	2	21	2	4	1	3	5	1	2	1	4	1	2	2	2	1	1	2	1	5	2	3	5	4	5	1	1	2	4	3	1	2	2	2	3	1	1	2	2	2	3	2	2	3	3	2	3	2	3
349	1	19	5	4	4	5	3	4	3	4	4	3	3	4	4	3	5	4	5	4	4	4	5	5	4	3	5	4	3	4	4	4	4	1	4	4	4	5	4	4	4	5	3	3	5	3	5	4	5
350	1	20	1	1	1	1	5	4	5	1	4	1	1	5	1	1	1	2	3	5	2	1	1	1	1	1	1	4	2	4	4	1	5	3	4	4	4	3	3	4	5	4	4	4	5	4	5	4	5
351	2	23	3	4	4	4	4	5	4	3	5	1	4	5	2	2	4	3	3	5	2	3	5	4	5	3	1	5	4	2	4	3	5	4	4	2	4	4	1	5	3	4	4	5	3	4	4	3	5
352	1	20	4	5	5	5	5	4	5	5	4	5	4	5	5	5	5	4	5	5	4	5	5	5	5	2	5	5	5	4	5	4	1	4	4	2	5	5	5	4	5	5	3	4	5	5	5	4	5
353	2	19	3	4	4	3	3	5	3	3	2	4	3	3	3	3	3	4	3	3	2	2	2	3	3	2	2	3	3	4	2	3	2	2	3	2	3	3	3	2	2	2	3	2	4	3	4	2	4
354	1	23	5	3	5	2	3	4	5	1	1	5	3	3	4	5	1	1	1	2	2	5	3	1	4	4	4	3	4	3	4	1	5	5	4	4	4	5	5	4	4	3	5	4	4	4	4	5	3
355	2	22	1	1	1	2	2	1	2	2	2	2	3	3	2	2	1	2	2	2	1	2	2	1	2	2	3	3	2	2	2	4	3	2	3	3	2	3	2	4	2	4	2	3	4	3	4	3	4
356	1	23	3	4	4	4	4	3	5	3	3	4	4	4	5	4	4	5	4	4	3	3	5	3	4	3	4	5	4	4	4	4	4	4	5	5	5	5	1	3	4	5	4	3	1	1	5	4	1
357	1	21	5	4	2	2	4	5	3	1	3	4	5	1	5	5	1	2	1	5	1	1	4	1	5	2	5	4	5	5	5	5	5	2	4	5	4	5	1	2	5	5	4	5	5	4	5	4	5
358	1	20	4	5	5	5	4	5	4	5	5	2	5	5	5	3	5	5	5	5	5	5	5	4	5	5	5	5	4	5	5	4	5	5	5	4	5	5	5	5	4	5	4	2	3	3	5	5	2
359	2	22	5	4	4	4	4	5	4	4	5	3	5	5	2	3	4	5	2	4	5	4	3	4	3	4	2	5	5	4	4	4	4	2	4	3	3	2	1	1	2	2	1	2	3	1	1	3	3
360	1	22	4	4	2	2	4	5	5	2	5	2	1	4	3	2	5	2	1	5	2	2	5	2	4	2	2	5	5	4	4	4	2	2	3	3	2	2	3	5	3	3	3	2	2	2	3	4	1
361	1	20	5	5	5	5	5	5	4	4	4	5	5	5	1	4	5	5	4	5	5	5	5	4	5	5	5	5	5	3	4	5	5	5	5	4	4	2	3	5	2	5	5	2	5	2	3	5	5
362	1	22	1	2	2	1	2	4	3	2	3	2	1	5	2	1	1	2	1	4	1	2	5	1	1	2	1	3	2	5	5	5	5	5	4	5	5	5	5	5	5	5	4	2	4	4	5	5	5
363	2	20	2	5	2	5	5	5	5	5	4	5	5	5	5	5	4	5	4	4	5	4	4	5	4	5	5	4	4	5	5	5	4	5	5	4	5	4	1	5	5	5	5	3	5	4	2	3	4
364	2	19	2	2	1	1	4	1	2	2	1	1	1	1	2	1	2	2	2	2	3	1	4	3	4	2	2	1	3	2	2	2	1	1	1	2	1	1	1	1	1	2	1	1	2	3	1	1	2
365	2	17	2	1	2	2	3	3	1	2	3	3	3	2	3	2	2	2	2	4	3	3	1	2	2	1	2	2	2	4	4	4	1	1	1	1	1	5	2	3	2	2	2	2	3	3	1	2	4
366	1	17	3	5	4	4	4	3	4	3	4	3	4	4	2	5	3	4	5	4	4	4	5	4	5	4	2	1	4	3	3	2	3	3	5	4	4	1	5	3	4	5	4	4	4	4	3	4	3
367	1	21	4	5	2	5	3	4	5	4	3	4	3	4	3	3	4	4	4	5	4	4	4	4	1	4	4	4	3	5	4	3	4	2	5	5	5	5	3	5	4	3	4	4	3	3	5	4	5
368	2	17	2	2	3	3	4	3	3	4	4	2	2	4	2	4	4	3	3	3	3	3	2	3	3	3	2	4	3	3	2	2	2	3	3	3	3	2	2	4	3	3	2	3	3	2	3	4	3
369	1	21	3	3	3	4	4	2	4	1	5	3	3	4	3	3	1	2	4	4	3	4	4	2	3	5	3	5	4	5	4	4	3	2	3	2	4	3	4	3	2	3	5	4	2	1	4	2	1
370	2	21	4	4	3	3	5	3	4	5	4	3	3	3	4	4	5	3	5	5	5	3	4	4	4	3	4	4	4	5	2	4	3	3	4	3	4	5	4	3	2	5	4	4	3	4	4	3	3
371	2	23	2	4	5	4	2	3	2	2	3	2	5	1	3	2	2	2	1	2	1	5	1	3	1	5	2	1	2	4	5	4	4	4	4	5	3	4	4	4	3	4	4	4	3	4	3	4	5
372	1	21	1	1	2	1	1	1	1	3	1	3	1	3	3	2	2	2	2	3	2	1	2	1	2	2	3	2	1	5	3	2	5	5	4	5	4	3	5	5	3	3	5	4	4	4	4	4	1
373	1	20	5	5	5	5	5	5	5	5	4	4	4	5	4	4	5	5	5	5	5	5	4	4	4	5	5	5	5	5	2	1	4	4	5	5	5	2	2	2	5	5	5	5	4	5	1	5	4
374	1	20	4	5	5	5	5	5	4	3	5	2	5	5	2	1	4	5	5	4	5	4	3	5	4	4	2	5	5	5	5	5	5	5	5	5	4	5	1	4	3	5	5	5	5	4	4	5	5
375	1	19	4	2	2	1	4	4	3	3	4	4	1	2	5	1	5	5	3	5	4	2	3	5	5	1	3	3	3	3	4	2	4	2	5	4	4	3	4	3	4	4	5	4	5	5	5	4	5
376	2	21	2	5	2	3	5	3	4	5	4	4	2	3	5	5	5	4	4	3	5	2	4	4	5	2	4	3	4	3	4	3	5	3	4	3	5	3	2	4	4	4	4	4	5	3	3	4	4
377	1	19	5	5	5	4	5	5	5	3	4	5	4	5	5	5	4	3	3	4	3	5	4	4	5	4	4	5	5	4	4	5	4	4	3	5	4	4	4	4	4	4	5	4	5	3	5	4	3
378	1	19	5	4	1	1	3	5	3	3	4	2	2	4	2	1	3	1	4	2	5	1	4	5	3	1	2	4	4	5	3	4	4	4	3	5	4	4	5	4	1	4	5	1	3	4	4	3	4
379	2	18	3	4	3	2	4	2	2	3	3	3	2	2	1	2	2	3	2	3	3	1	3	2	3	2	2	2	3	2	2	2	1	1	2	1	3	2	4	3	2	3	2	3	2	2	3	1	3
380	2	21	2	2	4	2	1	5	5	1	3	2	1	5	3	3	2	2	3	4	2	1	1	2	1	2	1	3	4	3	4	3	5	4	3	4	5	4	3	3	4	4	1	3	3	2	4	2	1
381	2	21	4	2	3	3	2	4	2	3	4	2	2	4	3	3	3	3	2	4	1	3	3	4	4	4	3	3	2	5	4	5	4	3	4	5	3	3	1	5	4	4	5	3	3	4	5	3	4
382	2	19	1	1	1	1	1	2	2	3	1	1	3	1	1	2	1	1	1	2	1	1	2	1	2	3	1	2	1	2	2	2	3	2	4	3	2	5	3	4	2	2	3	3	2	1	5	3	1
383	1	22	4	4	3	4	3	4	4	3	4	1	4	2	4	3	4	4	5	5	3	5	5	5	4	4	5	2	4	4	5	3	4	5	3	3	4	5	4	5	4	4	4	3	4	5	5	5	4
384	2	20	2	4	4	3	2	4	4	4	3	3	4	3	3	4	3	4	3	3	3	2	3	5	3	3	3	2	3	3	2	3	3	3	2	3	4	4	2	3	2	3	3	4	3	3	4	4	2
385	2	19	5	5	4	5	5	4	5	5	5	5	5	5	5	4	4	5	5	5	2	5	4	5	3	5	5	5	5	3	3	3	5	5	5	5	5	5	4	5	5	5	5	5	5	5	5	4	5
386	1	19	4	5	4	3	5	3	3	4	3	4	4	4	5	3	5	5	4	5	4	5	3	5	4	4	4	4	4	4	5	5	5	3	4	4	2	4	5	4	4	4	3	3	1	2	2	4	1
387	2	20	5	4	3	4	3	4	3	5	4	3	5	3	4	4	4	4	4	5	4	3	2	4	4	4	5	5	4	5	4	3	4	5	4	4	4	3	4	3	5	3	4	5	5	4	2	4	3
388	2	18	5	3	3	2	4	4	3	3	4	4	1	2	3	5	4	4	4	3	4	1	4	4	4	1	5	3	4	5	3	5	1	4	4	3	4	4	4	5	4	4	3	3	5	3	4	4	4
389	1	21	3	4	4	5	3	5	4	3	4	4	5	4	3	4	4	4	4	5	5	4	5	3	4	3	4	5	4	5	5	5	2	3	3	4	3	5	2	3	2	3	4	3	4	2	5	4	4
390	1	20	5	3	3	2	5	4	4	2	5	4	2	1	5	2	3	2	3	4	2	2	4	2	4	1	5	3	3	5	5	5	2	1	4	3	2	3	2	1	2	1	2	3	2	2	3	1	1
391	2	23	3	3	3	3	4	4	3	4	3	4	2	3	4	3	4	4	5	3	5	2	3	4	4	2	2	3	2	2	3	2	3	2	3	4	1	4	3	4	3	4	4	3	2	1	4	2	1
392	1	21	3	3	2	3	3	2	3	3	3	2	3	3	2	1	2	2	2	4	4	3	2	4	3	3	3	3	3	4	3	3	2	4	2	4	4	4	2	5	3	2	4	1	4	2	4	5	2
393	2	22	5	5	1	1	3	4	2	5	4	4	2	4	4	3	4	4	4	3	3	1	3	3	4	1	5	2	4	3	3	5	5	4	3	4	4	3	5	5	4	3	5	3	4	1	5	5	4
394	1	19	5	1	5	5	5	5	5	5	4	4	5	5	5	5	5	1	5	5	4	4	4	5	5	5	3	5	5	5	5	5	5	4	4	3	5	5	5	4	4	4	5	4	5	5	5	4	5
395	1	21	3	4	3	3	4	3	3	5	3	4	4	4	3	5	4	4	4	3	4	3	3	2	3	5	4	4	4	3	4	3	4	5	5	4	4	5	5	5	3	5	4	4	3	3	5	4	4
396	2	21	4	3	5	4	3	1	4	3	5	1	4	4	3	4	4	4	4	4	5	4	5	4	4	5	4	2	3	4	4	4	2	3	4	2	3	3	4	3	4	4	3	4	5	2	3	3	3
397	2	21	5	4	2	2	4	3	2	5	3	1	1	1	2	3	2	2	1	2	2	2	4	5	5	2	1	1	5	1	5	3	1	2	1	2	1	2	1	3	2	5	3	4	2	2	5	4	1
398	1	23	3	1	3	4	3	3	5	4	5	5	3	4	4	5	4	5	4	4	4	4	4	4	4	5	5	4	5	5	4	5	5	5	5	5	5	5	5	5	5	5	3	5	5	4	5	5	1
399	1	21	3	5	3	3	4	3	3	2	3	3	4	2	3	5	1	1	1	3	2	4	3	4	4	4	4	3	2	2	2	4	3	3	3	4	4	3	1	2	3	3	5	4	3	3	3	3	2
400	1	19	5	1	1	1	5	1	5	1	1	1	1	1	2	1	1	1	1	1	4	1	5	1	1	1	2	1	2	5	5	5	5	2	5	4	5	4	5	5	4	5	5	5	5	5	1	5	4
401	2	18	1	2	4	4	1	4	3	4	3	5	4	3	5	3	4	5	3	4	4	4	1	5	5	5	4	3	5	1	4	2	4	5	5	3	5	4	2	4	4	3	5	4	2	4	5	4	4
402	2	20	3	3	2	3	3	4	2	1	3	2	3	2	1	1	1	1	2	3	4	3	3	3	5	3	2	3	3	4	2	4	4	3	3	4	4	3	3	4	3	3	3	3	3	3	4	3	2
403	1	18	4	5	1	1	5	5	5	4	5	5	1	5	5	5	5	5	5	5	4	2	5	5	5	2	4	5	5	4	5	5	5	5	5	4	5	5	5	4	5	5	4	5	4	5	5	5	5
404	1	20	2	1	1	1	1	3	4	2	3	1	1	5	2	1	5	1	3	3	3	3	1	4	5	2	1	2	2	5	3	4	4	5	5	5	1	5	4	5	5	5	4	5	5	5	5	4	3
405	1	17	3	2	3	3	1	2	1	2	1	2	5	1	3	2	3	3	2	1	2	4	2	5	3	4	3	2	2	2	3	3	5	4	4	5	5	5	4	5	5	5	4	5	5	3	4	5	5
406	2	21	5	5	2	5	4	5	3	1	3	1	4	4	3	1	3	1	2	4	2	5	5	3	5	5	1	4	5	4	5	5	1	5	3	4	5	5	5	5	3	4	5	5	5	5	5	4	5
407	1	22	2	2	2	2	2	1	2	3	3	2	3	2	1	2	5	4	3	1	5	2	3	4	4	2	2	1	2	5	4	2	3	5	4	4	4	3	4	4	4	4	5	4	5	3	4	4	4
408	2	19	4	4	4	4	4	5	4	4	4	5	3	4	3	3	3	3	5	4	4	4	5	4	5	4	5	1	5	5	5	4	5	5	4	4	4	4	4	4	4	5	3	4	3	4	5	5	4
409	1	21	5	4	4	4	2	5	4	4	5	5	5	4	5	5	5	5	5	4	5	5	5	4	4	5	4	5	5	5	4	5	5	4	5	5	4	5	5	4	5	5	4	5	4	5	4	5	5
410	1	23	4	3	4	3	3	3	4	3	4	3	3	2	2	3	3	2	4	4	3	4	2	3	3	4	3	1	2	4	4	3	3	3	4	3	4	2	3	3	2	3	3	4	4	2	2	2	4
411	2	19	2	4	2	4	2	3	3	3	3	3	3	2	3	4	4	4	2	3	3	4	2	3	2	4	2	2	2	3	2	2	1	3	1	3	3	1	3	4	2	2	1	3	2	1	2	1	1
412	1	19	4	5	2	5	5	4	5	5	4	2	5	5	2	2	5	5	4	5	5	5	5	5	5	5	2	5	5	5	5	4	4	4	4	3	5	3	3	4	3	5	4	2	3	5	3	2	4
413	2	20	4	5	1	3	5	1	3	1	4	3	4	3	3	3	3	2	2	3	1	2	4	1	4	1	2	4	4	4	3	4	3	3	2	3	1	3	2	3	4	2	2	4	2	2	3	3	2
414	1	21	4	4	4	4	3	4	4	3	3	5	4	4	4	4	5	5	4	3	3	3	3	4	4	4	5	5	4	4	4	2	5	4	4	3	5	4	5	4	4	4	4	4	5	4	5	3	4
415	1	21	1	1	1	3	5	2	3	4	4	2	2	4	1	1	2	2	1	5	3	2	3	1	4	2	1	3	2	5	5	5	5	5	5	5	5	4	2	3	4	5	5	5	5	5	4	5	4
416	2	21	2	5	2	3	4	4	4	1	4	2	1	5	2	3	1	1	1	5	1	2	3	4	5	2	2	5	4	3	4	3	2	2	2	2	3	2	2	1	2	2	3	3	2	2	3	5	2
417	2	19	1	1	2	1	1	1	1	1	1	1	1	1	2	3	1	1	1	1	2	1	1	1	4	5	1	1	1	3	5	5	5	5	5	5	5	5	5	5	5	4	3	2	5	4	5	5	5
418	1	17	3	4	4	4	5	4	4	3	5	5	5	4	3	4	5	3	4	4	3	3	3	5	5	3	4	5	4	4	3	4	5	4	3	2	4	4	5	3	5	5	3	5	3	3	4	3	4
419	1	20	2	3	1	3	3	2	3	3	3	2	1	4	2	3	4	3	3	2	3	2	4	3	2	1	3	2	3	2	2	3	5	4	5	5	4	4	4	4	5	3	3	5	3	4	3	5	2
420	2	22	4	5	2	3	5	1	1	5	1	1	3	2	1	2	1	1	1	2	1	1	3	2	3	3	2	1	5	1	1	2	3	3	4	4	4	4	3	5	3	4	3	5	3	5	5	4	4
421	2	23	3	3	4	5	4	5	5	3	5	4	5	4	3	1	4	3	4	3	4	3	4	3	5	4	4	4	5	5	5	5	3	3	5	5	4	3	3	5	5	4	4	5	4	4	5	5	5
422	2	23	3	3	4	4	4	2	4	4	4	4	5	5	4	4	4	4	4	5	3	4	3	5	3	4	4	5	4	5	5	4	4	3	5	4	5	4	3	5	3	3	4	3	4	3	4	4	4
423	2	23	5	5	3	3	5	3	2	2	3	2	2	3	1	3	2	3	2	3	3	2	5	3	5	3	3	3	5	4	2	3	5	4	5	5	3	4	5	5	5	4	3	4	2	1	5	3	1
424	1	21	4	3	4	4	4	3	4	4	4	5	3	3	4	4	4	5	3	2	5	4	5	3	4	5	4	3	5	4	5	4	4	4	3	3	4	4	4	4	5	5	3	4	3	3	4	3	4
425	1	21	4	4	2	3	3	3	4	4	4	2	2	4	1	2	3	3	4	4	4	2	3	4	3	2	2	4	3	4	5	4	5	5	5	1	5	5	4	4	5	4	4	3	1	1	5	5	1
426	1	20	4	4	1	2	4	2	2	2	2	3	2	1	2	3	2	2	3	2	2	1	4	2	5	2	2	2	4	5	4	4	2	2	3	2	2	4	1	2	2	4	3	3	2	2	4	2	2
427	2	19	3	4	2	2	1	4	3	3	3	4	3	4	4	4	2	3	4	3	2	2	3	3	3	1	2	3	2	2	3	3	4	4	5	5	3	4	3	2	2	4	4	4	4	3	2	2	3
428	2	22	3	4	5	4	3	5	5	5	5	5	5	4	3	4	5	5	5	4	5	5	3	5	4	2	3	5	3	4	4	5	5	5	5	4	5	4	5	4	4	5	4	5	5	3	5	5	5
429	1	23	5	5	4	4	5	2	5	5	5	4	4	5	4	5	5	5	5	5	4	5	5	4	3	5	4	4	4	5	5	5	3	5	3	4	4	4	2	3	3	5	3	3	1	1	3	5	4
430	2	22	5	4	2	2	4	5	4	4	3	5	5	3	3	5	5	4	4	3	5	4	4	3	4	4	3	4	3	4	4	4	3	5	5	3	4	4	4	4	4	3	4	5	4	3	4	3	5
431	1	17	5	4	4	3	4	5	3	4	4	5	4	4	5	4	5	4	3	4	5	4	4	4	4	1	3	4	5	4	5	4	4	4	5	5	5	5	5	5	3	5	4	5	4	5	4	4	5
432	2	17	3	4	2	1	4	4	4	5	4	4	1	3	4	4	4	4	5	4	5	1	3	4	5	1	4	1	3	4	4	5	3	2	3	2	2	2	3	1	3	3	5	2	2	1	2	2	4
433	1	21	3	4	4	5	4	4	4	5	5	5	5	4	5	4	4	5	5	5	5	5	4	5	4	5	5	5	4	4	4	4	5	5	5	5	5	2	1	1	2	4	5	4	5	5	5	5	5
434	1	21	4	4	2	4	3	5	3	4	5	2	4	4	1	2	3	4	4	4	2	3	2	5	4	2	5	5	3	4	3	2	3	2	3	4	4	3	2	3	3	4	2	3	3	2	2	4	3
435	1	20	1	1	1	1	2	1	1	2	2	1	2	1	1	1	1	1	1	1	5	1	2	1	1	1	1	1	1	5	4	1	4	5	5	3	4	3	4	4	4	4	5	4	1	2	5	5	3
436	2	20	4	5	5	5	4	3	4	4	4	4	3	5	3	2	5	4	4	5	4	4	4	4	4	3	3	4	4	3	3	4	5	4	4	5	3	3	3	5	5	5	4	4	4	3	3	4	4
437	1	19	5	5	5	5	5	4	5	5	5	5	5	4	5	4	5	4	5	5	4	5	5	5	5	4	5	4	4	2	5	1	4	5	5	5	4	5	5	5	5	5	4	5	3	3	4	5	3
438	1	20	5	5	5	4	5	5	3	5	4	5	3	3	4	5	5	4	5	5	4	5	3	4	4	1	4	3	4	4	4	4	4	5	4	4	4	5	2	4	1	5	3	3	4	3	3	5	5
439	1	23	4	4	4	4	5	2	3	2	3	4	2	2	4	2	3	3	5	5	3	4	3	3	3	3	3	3	3	2	4	3	5	4	5	3	3	1	3	4	5	3	4	4	5	1	3	4	3
440	1	20	3	2	1	1	2	4	5	2	5	2	2	5	1	1	1	1	2	5	2	1	2	2	3	2	1	5	3	5	5	4	5	5	5	5	5	2	4	5	5	4	5	4	5	1	5	5	5
441	1	23	4	2	5	4	5	5	5	4	4	1	4	4	1	1	5	5	4	5	5	4	5	5	5	5	1	4	5	5	4	5	5	5	5	5	5	5	5	5	4	4	4	3	4	5	5	2	1
442	2	20	2	5	2	1	3	3	2	1	2	4	1	3	3	4	2	1	4	2	1	1	3	3	3	2	4	2	3	3	3	3	5	5	5	5	5	4	2	2	4	4	3	3	3	2	3	2	3
443	2	19	2	3	3	4	2	4	3	2	4	3	4	2	3	3	3	4	4	3	3	4	3	3	2	3	3	3	4	4	4	4	4	3	4	3	3	3	4	3	3	2	3	2	3	2	3	4	4
444	1	19	5	5	4	4	3	4	3	4	5	2	4	3	4	4	5	5	5	4	5	3	4	4	3	3	3	4	4	5	3	5	3	4	4	4	4	5	3	5	4	4	4	5	2	2	5	5	1
445	1	18	4	4	3	3	4	2	4	2	2	4	3	3	3	3	2	3	3	4	3	3	4	2	2	1	3	3	3	3	3	4	2	3	3	3	4	1	4	3	2	2	4	3	3	3	4	3	2
446	1	22	3	5	4	4	4	5	3	4	4	5	4	3	4	4	3	5	3	4	5	4	4	3	4	5	5	4	3	3	5	4	4	3	5	5	5	5	5	4	4	4	5	4	4	4	3	4	3
447	1	19	1	3	2	1	5	2	2	1	1	2	1	2	3	3	3	1	2	2	2	2	1	2	2	2	2	2	2	4	4	5	2	2	3	4	2	2	2	1	3	1	1	3	2	2	2	3	3
448	2	19	4	4	3	3	5	3	4	5	1	3	4	4	4	5	5	4	4	1	3	3	3	4	5	4	5	5	5	4	3	4	4	1	5	4	5	5	5	4	5	5	5	5	5	5	5	5	5
449	2	21	1	1	2	2	3	1	2	3	2	2	1	3	2	2	1	2	1	1	3	2	3	2	2	3	2	2	2	5	4	1	3	4	4	1	4	2	4	1	4	2	5	3	5	2	1	4	5
450	2	18	2	5	2	4	1	4	5	1	4	5	4	4	4	2	1	1	2	3	2	4	5	1	4	2	5	4	4	4	4	4	3	4	4	4	5	3	5	4	4	5	4	2	3	4	3	3	4
451	2	21	4	5	2	2	4	5	5	2	5	4	3	4	5	4	1	1	4	4	2	1	4	1	4	1	4	4	4	5	4	4	4	4	4	3	4	3	4	4	4	3	4	4	4	3	3	5	4
452	1	20	4	4	3	4	3	4	4	2	4	3	3	4	2	4	2	2	1	5	4	5	5	5	5	3	4	4	4	5	4	3	4	4	3	2	3	4	5	3	4	3	4	4	5	4	4	4	5
453	1	22	2	4	4	5	5	4	2	4	3	1	5	4	2	2	5	5	4	4	4	5	5	3	4	4	2	3	5	3	5	5	5	5	5	5	5	2	5	3	5	5	4	5	5	5	2	5	5
454	1	21	3	5	3	4	4	3	5	3	4	4	4	5	5	3	5	4	4	4	3	4	5	3	4	5	5	5	3	4	4	5	2	4	3	4	5	3	2	5	4	4	4	3	4	5	5	4	5
455	1	20	5	5	5	5	5	4	5	5	4	4	5	5	5	5	4	5	5	5	5	4	5	5	5	4	5	4	5	4	4	4	3	4	3	4	5	5	4	5	4	3	5	4	5	3	3	3	5
456	2	20	3	3	5	4	4	3	3	3	5	3	3	4	2	4	4	2	3	3	2	4	3	3	4	4	2	4	1	4	4	2	4	3	2	3	4	2	3	4	2	3	2	3	2	3	2	3	3
457	2	23	3	3	1	3	3	3	4	4	5	4	3	4	3	3	5	5	3	4	4	2	2	3	4	3	5	5	3	3	2	2	4	4	4	4	4	4	4	3	2	3	4	5	1	2	4	5	2
458	1	19	4	4	1	1	2	5	4	4	4	3	2	2	4	2	4	2	3	5	4	1	4	4	5	1	4	3	4	3	3	1	4	3	4	2	3	2	2	2	4	2	3	3	3	2	2	3	4
459	2	20	3	5	4	4	5	4	5	4	4	4	3	4	5	5	4	4	4	5	3	5	4	3	4	5	4	5	2	4	5	5	4	5	4	4	4	4	1	4	4	4	3	4	1	3	5	4	2
460	2	19	4	4	1	1	4	2	3	2	3	4	2	1	4	3	2	1	2	4	1	5	4	2	4	1	4	3	5	4	4	4	3	4	4	3	4	3	2	4	3	3	4	4	5	5	5	3	4
461	2	20	2	2	3	3	3	3	2	4	3	3	4	2	4	2	3	3	3	2	2	3	3	2	4	4	3	3	3	3	4	3	3	2	3	2	3	2	3	2	2	3	3	5	3	4	3	5	2
462	2	23	5	4	5	3	5	3	4	3	4	4	4	3	5	2	4	4	4	4	4	3	1	3	5	4	5	4	4	5	3	2	1	2	3	1	2	2	1	2	1	2	2	2	3	2	2	5	2
463	1	19	2	2	5	5	2	5	5	4	4	3	3	4	2	3	4	4	4	4	4	5	2	5	2	3	3	4	2	3	4	4	4	4	5	3	5	4	5	3	4	5	3	4	4	3	3	4	3
464	2	23	3	3	1	2	3	3	2	2	3	2	4	2	2	1	4	4	4	1	4	2	2	3	3	1	1	2	2	3	2	2	2	1	1	1	1	1	1	1	1	5	1	1	1	2	1	1	1
465	2	22	2	3	1	2	3	3	3	3	3	2	3	3	2	2	3	2	4	4	4	1	2	3	2	1	1	3	3	4	4	3	3	4	4	2	3	3	3	3	3	3	3	4	2	3	2	3	2
466	2	18	2	1	1	1	2	3	2	3	1	3	2	2	2	3	3	5	3	3	3	1	3	5	2	1	2	2	3	4	4	3	2	2	2	1	2	2	1	1	2	3	1	3	1	2	2	2	1
467	1	21	5	5	5	1	5	3	5	5	2	5	5	5	5	5	2	2	1	5	2	5	5	1	5	4	4	5	4	5	4	5	5	4	4	4	4	4	4	4	4	4	4	3	3	3	4	4	4
468	1	21	2	3	4	4	4	4	2	2	3	2	2	2	3	3	3	3	2	4	2	3	3	4	3	3	3	3	2	4	3	3	3	2	3	4	2	3	3	3	3	5	2	4	2	4	3	3	2
469	1	17	4	4	3	4	5	3	3	4	2	5	4	3	5	5	4	4	3	4	4	5	5	5	4	4	3	2	4	3	4	3	4	4	4	3	4	5	4	5	3	4	4	3	4	4	5	4	4
470	1	21	2	3	2	2	3	3	4	2	5	4	4	4	2	4	3	3	2	5	3	5	3	4	3	3	3	4	2	3	2	2	3	4	4	2	3	3	1	2	4	4	3	2	3	3	3	2	1
471	2	20	1	1	4	3	4	5	4	4	5	4	3	4	3	3	3	4	4	3	4	4	5	5	5	3	4	5	4	4	5	4	2	5	3	4	3	4	3	3	3	4	3	4	4	4	4	4	5
472	1	19	5	4	3	4	4	4	2	5	3	4	3	2	4	4	5	3	4	4	3	4	3	4	5	2	4	4	4	4	4	3	5	5	5	1	4	1	1	3	4	4	5	4	4	3	3	5	4
473	1	18	2	4	3	3	3	3	4	3	3	4	3	3	2	3	1	2	4	3	4	3	4	2	2	4	5	4	4	5	5	4	1	2	2	3	2	3	2	4	2	2	3	3	5	2	2	4	2
474	2	21	1	1	1	1	2	1	1	2	1	4	1	1	4	4	3	1	1	1	1	1	1	2	1	1	4	1	2	1	1	2	1	1	1	1	2	2	2	1	2	1	1	2	1	1	2	1	2
475	1	19	4	5	1	2	3	3	4	1	5	3	1	4	4	4	2	3	3	5	3	2	5	2	4	1	3	4	4	4	5	4	2	3	2	4	3	4	4	5	5	4	3	4	4	3	4	3	5
476	2	23	5	2	2	3	2	2	5	3	4	3	3	3	3	2	3	2	4	2	3	1	3	4	3	3	3	4	4	2	4	2	4	3	3	3	5	3	4	5	4	4	5	5	4	4	3	4	5
477	2	21	3	3	4	4	1	3	4	2	4	4	2	4	2	4	2	3	3	5	3	2	3	2	2	3	3	3	3	4	2	2	3	2	3	4	2	2	2	3	2	4	2	3	3	3	4	2	2
478	2	21	5	5	5	5	4	5	4	2	2	3	5	4	2	1	2	3	5	5	5	5	5	2	4	5	5	5	5	5	5	5	4	5	4	5	3	5	2	5	1	4	5	5	4	4	5	5	5
479	1	19	1	3	1	3	1	2	3	2	3	3	5	5	2	2	1	3	2	2	1	1	1	2	3	1	4	2	4	3	4	5	4	4	4	4	4	1	3	5	1	4	4	4	4	3	4	4	4
480	1	18	4	5	5	5	4	4	5	4	5	5	5	5	4	5	4	5	5	5	5	4	5	5	5	1	5	5	5	5	5	5	3	2	2	4	1	5	5	5	3	3	5	5	5	4	5	5	5
481	1	20	5	5	5	5	5	5	5	5	5	5	5	5	5	4	5	4	5	5	5	5	5	5	5	5	5	5	5	5	5	4	5	4	5	5	5	5	4	4	4	5	4	5	5	5	5	5	4
482	1	19	4	4	2	2	3	3	3	5	4	5	2	4	5	3	3	4	4	5	4	3	3	4	4	2	4	1	4	4	4	4	5	5	5	5	5	5	4	5	5	4	5	5	3	2	5	3	3
483	2	23	2	4	4	4	5	5	4	4	4	5	5	4	4	4	4	5	4	4	4	5	3	4	4	3	4	3	4	4	5	5	4	4	4	3	4	4	4	5	5	5	4	3	5	4	5	5	5
484	1	18	5	4	5	5	4	5	5	4	5	5	4	5	5	4	4	4	4	4	5	4	5	4	4	5	5	4	5	4	5	5	5	5	3	4	3	5	5	4	3	4	5	1	1	5	5	5	4
485	2	17	5	4	3	5	5	4	3	1	4	4	4	4	5	4	2	3	2	4	4	4	3	2	3	4	3	4	3	4	3	3	4	3	5	5	3	4	4	4	4	4	3	3	1	2	5	1	2
486	2	21	3	3	4	3	1	3	2	3	3	3	4	4	2	1	3	3	2	2	3	3	2	3	4	3	2	4	3	4	5	3	1	5	1	2	3	3	3	3	2	2	5	4	5	5	5	4	5
487	1	21	1	5	5	4	5	4	5	4	4	4	4	4	5	4	5	3	3	3	4	3	4	3	5	4	5	4	4	3	4	5	4	4	4	1	4	5	4	4	4	4	5	2	4	4	4	3	4
488	2	20	3	3	2	3	3	3	2	2	2	3	3	2	4	2	3	4	3	2	3	2	1	2	2	2	3	3	1	3	3	3	4	3	2	2	2	2	2	2	2	1	3	1	2	1	3	2	3
489	1	18	3	3	4	4	2	1	1	4	1	1	5	1	2	2	3	3	3	1	4	1	2	5	2	5	3	1	2	2	3	3	4	5	5	5	5	4	5	5	2	4	4	4	4	5	3	5	5
490	2	19	4	5	2	5	4	4	5	5	4	5	5	5	5	5	4	4	4	5	5	5	4	5	5	5	5	5	5	5	4	4	3	2	1	3	3	1	3	1	3	2	3	3	4	2	2	3	1
491	1	21	5	4	4	2	4	4	5	5	4	4	4	5	4	5	4	2	4	4	4	3	5	4	5	5	4	4	4	4	3	3	4	3	4	4	2	1	3	2	3	4	5	3	3	3	2	2	4
492	1	19	5	4	3	4	4	4	3	3	3	5	3	4	3	5	4	4	3	4	5	3	4	4	4	4	3	5	3	4	4	4	4	3	4	4	1	4	3	3	4	4	4	5	4	4	4	4	4
493	1	20	1	1	1	2	2	1	1	2	1	1	1	2	1	1	1	1	2	1	2	2	1	1	1	1	1	2	1	4	3	3	3	3	3	4	3	4	4	5	3	4	5	5	4	5	4	5	5
494	1	21	4	2	5	3	4	3	5	3	4	3	4	4	5	4	1	1	4	3	1	4	4	1	4	4	4	4	4	4	4	5	5	4	4	5	1	3	1	4	5	4	4	4	4	4	4	5	1
495	1	19	4	5	2	2	3	3	3	2	4	2	2	4	1	3	1	2	1	4	1	2	4	1	4	3	2	5	2	3	4	3	5	4	5	4	5	4	5	4	4	4	4	3	3	5	3	4	4
496	2	20	3	5	3	4	3	4	4	5	3	4	5	4	3	3	5	5	3	4	4	3	5	3	4	3	5	4	5	3	5	4	4	4	4	4	5	5	2	4	4	4	4	5	5	4	4	3	4
497	2	20	5	5	4	4	5	5	4	5	4	5	5	4	2	5	5	4	5	4	5	5	5	4	3	5	5	5	5	5	5	5	5	5	5	5	5	5	5	5	5	5	4	5	5	5	1	4	5
498	1	22	5	5	5	5	5	5	5	5	4	5	4	5	5	5	5	5	5	5	5	4	5	5	5	5	5	5	5	5	5	5	5	5	5	5	5	4	4	4	4	5	5	3	4	5	5	5	5
499	2	21	3	5	3	3	3	4	4	4	4	5	3	4	5	3	5	4	4	5	3	4	4	5	4	5	4	4	4	4	3	3	3	5	5	3	5	4	3	4	5	4	3	4	5	5	5	3	5
500	1	19	1	1	2	1	1	1	1	2	2	1	1	1	1	1	1	1	1	2	1	2	2	1	1	1	5	1	1	3	3	3	2	2	2	2	3	3	3	4	3	4	5	4	4	4	4	4	3
501	1	21	5	5	5	5	5	4	5	5	5	5	4	4	4	4	5	5	4	4	4	4	5	4	5	5	4	5	5	4	3	5	5	5	5	4	5	3	5	4	5	5	5	5	5	5	3	4	5
502	2	21	2	1	2	2	2	3	3	2	1	2	3	1	3	3	1	2	3	3	1	2	1	2	1	2	2	1	2	2	3	2	3	3	2	3	2	2	1	2	3	3	2	1	3	3	2	3	1
503	2	19	4	5	5	5	5	5	5	4	5	5	5	5	5	5	5	5	5	4	5	5	5	3	4	5	5	4	1	5	4	5	5	5	5	5	4	5	5	5	3	5	4	4	5	4	5	5	4
504	2	19	4	4	5	4	5	4	4	4	3	3	4	4	5	4	4	3	4	5	3	5	4	4	4	4	3	5	4	4	3	4	5	4	3	5	3	4	4	5	3	4	5	5	3	4	4	5	4
505	2	19	5	2	5	5	3	4	5	5	4	5	5	5	5	4	5	5	5	4	5	4	4	5	4	5	5	5	4	5	5	5	5	5	5	5	4	4	5	5	1	5	4	5	5	5	4	4	4
506	1	21	2	2	4	4	2	3	2	3	3	4	3	1	4	4	2	4	3	3	2	4	2	3	3	4	4	5	3	4	3	3	2	4	4	3	3	4	2	3	3	4	5	5	3	3	3	5	4
507	1	21	4	5	4	3	4	5	4	3	4	4	4	4	4	3	3	4	5	5	4	3	3	3	4	3	4	5	3	5	5	5	3	3	4	4	4	4	5	3	3	4	3	4	4	2	4	3	4
508	2	20	5	4	1	3	5	4	5	4	5	5	2	3	5	4	5	5	4	5	4	1	5	4	5	3	4	5	5	4	5	4	2	5	5	4	5	4	4	4	5	3	3	4	4	4	4	3	4
509	1	20	2	2	2	2	2	1	3	5	3	3	3	1	2	2	1	2	5	3	2	3	3	1	2	1	2	2	1	4	1	5	3	4	3	5	4	5	5	2	5	4	5	4	5	4	5	5	4
510	1	22	3	3	3	3	1	4	4	2	5	3	2	4	3	2	1	4	3	4	1	2	3	3	2	3	2	4	2	5	3	3	4	5	5	3	3	5	2	5	2	3	5	5	5	4	4	5	5
511	1	21	2	5	2	2	4	3	3	2	3	1	2	4	1	2	2	2	2	3	2	3	4	3	3	2	1	1	4	2	2	3	4	5	4	4	3	5	5	5	5	5	4	1	5	5	4	3	5
512	1	22	5	5	1	5	5	5	5	5	5	5	5	4	5	4	5	1	5	5	5	5	5	5	4	5	5	5	4	5	5	3	3	3	3	2	4	4	2	3	3	2	4	4	3	4	4	4	3
513	1	20	5	5	5	4	5	5	5	5	5	5	5	5	5	5	4	5	5	5	4	5	5	5	5	5	5	2	5	5	5	5	5	5	5	5	5	5	4	5	5	5	4	5	5	5	5	2	4
514	1	19	1	1	1	2	2	4	4	1	3	1	1	4	2	2	2	2	1	3	1	1	1	5	2	2	1	4	1	4	4	4	1	3	1	2	1	4	1	3	5	1	1	1	1	1	4	1	2
515	2	20	4	1	2	2	3	3	3	2	3	3	3	3	2	2	2	2	3	2	2	3	3	2	4	2	4	3	3	4	2	2	3	4	3	2	2	4	3	2	3	2	3	3	3	3	4	2	3
516	1	18	5	4	4	3	4	5	5	1	4	3	2	3	4	2	2	2	1	4	1	2	5	1	4	3	5	3	3	4	3	3	4	4	1	3	4	5	3	4	2	4	3	3	4	4	3	4	3
517	1	20	4	5	2	2	4	1	2	1	2	2	2	3	1	1	2	1	2	2	2	2	4	2	5	3	1	2	5	4	3	5	5	5	5	2	4	2	2	5	5	5	5	5	3	2	5	5	2
518	1	21	4	5	5	5	4	4	5	4	4	5	5	4	2	2	3	3	3	4	4	5	4	5	5	5	2	5	5	4	5	5	1	5	5	4	4	3	5	3	4	5	5	5	5	1	3	5	5
519	1	20	5	5	5	5	5	4	2	4	2	5	5	1	5	2	4	5	5	4	5	5	5	4	5	5	5	4	5	5	4	5	5	5	5	5	5	5	5	5	4	5	4	5	1	1	5	5	2
520	2	20	1	1	2	2	1	1	1	2	1	1	2	1	1	1	1	1	1	4	1	2	1	1	4	2	1	2	1	4	4	4	1	4	5	1	1	5	1	4	1	1	4	1	1	2	2	1	1
521	2	21	2	2	2	1	3	3	1	1	2	1	2	3	1	3	1	2	3	1	3	3	3	1	4	1	1	1	3	2	5	1	3	3	2	3	3	2	4	4	4	3	4	5	3	4	3	4	4
522	2	21	4	5	3	5	4	4	5	4	5	2	5	3	2	3	5	3	4	4	4	4	4	5	1	3	2	4	4	5	3	1	3	2	2	2	2	2	2	2	1	1	2	2	2	3	4	3	1
523	1	19	5	4	4	1	3	5	4	5	5	3	5	5	2	2	4	4	5	5	5	3	1	5	5	4	2	5	4	5	5	5	4	4	5	3	3	5	2	5	5	4	4	5	4	4	4	4	2
524	1	19	5	5	5	5	5	5	4	5	5	4	5	2	5	5	5	5	4	4	5	5	5	5	5	5	5	5	5	4	4	5	5	2	5	5	4	4	5	5	4	5	5	5	4	5	4	5	5
525	2	23	2	3	3	2	3	2	1	1	2	2	1	2	1	2	1	1	1	3	2	1	2	2	2	2	3	2	2	3	3	3	2	1	2	3	2	1	3	1	1	3	2	2	3	2	3	3	2
526	2	22	1	1	2	1	2	1	3	1	1	1	1	2	1	3	1	1	1	5	1	4	2	1	1	1	1	1	1	1	1	2	1	2	1	1	1	1	4	1	2	1	2	1	1	1	1	1	3
527	1	19	5	5	4	5	4	4	5	4	5	4	5	4	4	4	5	5	5	5	3	5	5	3	5	5	5	2	5	5	5	4	5	4	5	5	4	4	4	5	4	5	5	5	4	2	5	5	5
528	1	19	2	1	3	4	2	4	3	4	5	4	4	4	4	3	4	5	5	5	5	4	3	4	1	3	3	4	1	4	5	4	4	3	4	4	3	3	4	5	3	4	3	4	3	3	4	5	4
529	1	20	4	4	3	4	5	5	4	3	3	5	4	4	3	2	4	5	4	4	4	4	5	4	5	4	5	4	4	5	5	2	2	5	5	3	4	5	4	4	3	3	4	4	5	4	5	3	4
530	1	22	2	2	5	4	4	4	4	5	4	1	5	5	3	2	5	5	4	4	4	5	2	5	2	5	1	5	4	5	3	4	5	5	4	4	5	5	2	4	5	5	4	5	4	5	5	5	5
531	1	23	5	5	4	5	5	4	4	5	4	5	5	5	5	5	5	4	5	4	5	5	4	5	5	5	5	4	2	5	5	4	3	5	3	2	2	1	5	5	5	4	5	4	4	5	5	5	5
532	2	22	1	1	1	3	1	1	1	1	1	1	2	2	4	1	1	2	1	1	2	1	1	2	2	4	1	2	1	2	1	2	4	2	3	4	4	5	2	5	3	3	5	4	5	2	5	5	5
533	1	19	2	2	1	2	1	1	2	1	1	1	1	2	2	1	1	1	1	5	1	1	1	1	1	1	1	1	2	1	1	1	2	1	1	2	1	1	5	4	1	1	1	1	1	1	1	4	1
534	1	21	5	4	2	5	5	5	5	4	3	5	5	5	5	4	5	5	5	4	5	5	5	3	4	5	5	5	3	4	4	5	5	4	4	5	5	4	3	5	4	5	5	1	2	3	5	4	2
535	2	21	1	2	1	2	2	1	1	1	1	3	2	2	1	1	1	1	5	1	3	1	2	1	1	1	1	1	2	4	2	3	2	2	2	2	3	3	2	3	3	2	2	5	4	3	4	5	3
536	2	18	4	4	5	3	4	5	4	5	5	2	5	4	5	2	4	5	4	5	5	5	3	4	1	4	4	5	5	4	3	5	3	2	4	4	5	4	3	4	4	5	4	2	3	3	3	3	4
537	2	20	4	5	3	3	1	3	3	3	5	3	4	4	4	2	5	4	3	4	3	3	4	4	5	3	4	4	4	3	5	5	2	1	3	2	3	3	3	1	1	4	4	4	3	2	2	5	2
538	1	20	2	4	1	1	3	2	2	5	1	1	1	1	1	1	1	1	2	1	1	1	3	1	3	1	4	1	3	3	4	3	3	5	5	3	3	4	3	4	5	4	5	4	4	3	5	1	4
539	1	20	3	5	1	1	4	5	5	4	4	2	1	5	2	2	4	4	3	5	5	4	3	3	5	1	2	4	3	5	4	5	4	1	4	3	4	4	1	5	5	4	4	3	1	1	4	3	1
540	1	20	1	1	1	2	4	3	3	1	4	3	2	3	1	1	2	1	1	3	2	3	1	1	1	4	2	2	1	4	4	4	3	5	4	3	1	3	4	4	4	4	5	3	3	4	4	3	4
541	1	19	5	2	1	1	1	2	1	4	1	5	4	1	5	4	3	3	5	3	4	1	4	4	4	1	4	2	4	4	5	3	5	3	3	5	1	3	3	3	1	5	4	2	1	3	4	2	3
542	1	22	4	4	1	1	3	5	4	4	5	2	2	4	5	2	3	3	5	4	4	1	4	4	3	1	4	3	2	5	3	4	4	5	3	2	4	5	4	3	4	4	5	4	5	4	4	4	4
543	2	21	1	4	2	1	3	3	2	2	1	2	1	2	3	5	2	2	2	2	2	1	2	5	2	3	4	1	5	2	2	2	2	2	1	2	2	2	2	3	2	3	2	1	2	1	4	4	3
544	1	21	3	3	5	4	4	3	4	3	3	5	3	3	5	3	4	4	4	5	4	4	5	3	3	4	4	4	4	3	4	4	5	4	5	5	4	5	1	5	5	5	5	5	5	5	5	5	4
545	1	21	2	3	1	3	3	2	1	2	2	1	3	5	2	2	2	2	2	1	3	3	1	2	1	3	2	1	2	2	1	2	5	5	5	4	5	5	2	5	4	4	4	3	4	5	4	4	4
546	2	23	3	5	4	4	5	3	4	4	3	1	4	5	2	1	4	3	4	3	4	4	3	5	4	5	1	4	4	3	3	3	5	5	5	5	5	3	2	3	5	5	4	3	4	5	4	3	5
547	1	20	4	5	1	2	4	5	5	5	4	5	1	5	4	5	5	5	5	5	4	2	5	5	5	1	5	5	5	4	5	4	5	5	5	5	5	4	5	4	5	5	4	4	5	5	5	4	5
548	1	21	4	2	2	3	3	2	3	3	4	3	3	4	3	3	3	3	3	4	4	3	3	3	2	1	3	4	4	2	3	2	3	3	2	3	3	3	4	3	3	2	5	5	2	4	4	5	4
549	2	19	5	5	3	2	5	5	4	5	5	5	1	5	5	5	5	5	5	5	5	3	5	5	5	3	5	4	4	5	4	3	5	5	5	5	5	1	5	5	5	3	5	5	5	5	5	5	5
550	2	22	3	3	2	4	4	3	2	4	4	3	3	3	2	5	2	2	2	3	3	2	3	4	4	3	4	3	3	3	3	3	4	4	3	3	2	3	2	4	3	4	4	3	3	4	2	4	4
551	2	20	2	3	2	3	2	1	2	4	1	2	1	2	2	2	4	3	3	2	3	2	2	2	2	3	3	2	3	3	3	2	1	2	2	2	3	3	4	3	1	3	2	2	1	3	3	1	3
552	2	17	3	3	2	2	2	3	4	3	2	2	4	2	3	3	3	3	3	4	4	4	3	2	3	4	3	3	2	2	2	4	2	1	2	2	2	2	1	3	2	3	2	3	2	3	1	2	2
553	2	22	4	4	5	5	3	4	3	3	4	3	3	4	4	4	2	2	3	1	3	4	4	2	4	4	3	4	4	4	4	4	4	5	4	3	4	3	1	1	4	5	3	4	4	3	4	3	5
554	2	22	5	4	5	4	5	3	4	4	4	4	3	4	1	4	4	2	1	4	1	4	5	1	3	1	4	3	3	5	1	1	5	4	4	5	3	4	3	4	4	4	1	4	2	2	4	5	2
555	2	18	3	3	3	4	4	4	3	4	4	5	4	3	5	5	4	4	4	3	4	4	4	3	4	3	4	4	3	4	3	4	5	5	4	3	4	4	4	3	4	4	4	4	4	4	3	4	2
556	2	19	4	4	5	1	5	5	3	3	4	4	1	3	4	4	4	5	4	5	4	4	4	4	4	1	4	4	3	4	3	5	5	4	5	5	4	4	5	4	5	5	4	5	5	5	3	5	5
557	1	20	1	5	1	4	4	1	5	1	5	4	5	5	2	5	1	1	4	5	1	4	3	2	4	5	4	4	5	5	5	4	4	5	5	4	4	4	4	3	4	3	3	4	4	4	4	3	5
558	2	21	2	1	2	2	2	4	3	1	5	2	1	3	2	3	2	2	2	4	1	2	3	2	1	3	2	5	2	3	2	3	1	3	1	2	2	3	1	3	1	2	1	2	1	2	2	2	3
559	1	19	4	5	3	3	4	3	5	4	5	4	4	3	4	5	3	3	3	3	4	4	3	4	4	4	4	4	3	3	5	3	4	5	4	4	4	4	4	5	3	5	5	4	4	2	5	1	5
560	1	17	4	5	5	5	5	5	2	5	4	5	5	2	5	4	5	5	5	5	5	5	5	5	5	5	5	5	5	5	5	2	4	5	5	5	4	5	5	5	5	4	5	5	1	3	4	5	1
561	2	23	5	5	3	2	5	4	2	1	1	2	3	1	3	3	1	2	2	3	2	3	5	2	5	4	2	2	4	5	3	2	3	3	2	2	2	5	3	3	3	2	3	3	2	3	4	5	3
562	2	19	3	2	3	2	4	3	4	3	3	2	3	4	3	4	3	2	3	4	2	3	2	2	2	3	4	3	2	2	1	1	4	4	4	5	4	4	3	5	5	4	4	4	3	4	5	4	4
563	2	20	2	2	3	3	2	1	3	4	2	1	4	2	3	3	3	3	3	2	2	3	3	4	2	2	3	2	3	2	2	3	4	4	5	3	5	5	3	4	5	4	4	4	4	2	5	5	3
564	1	20	4	4	5	5	1	2	2	4	1	4	3	3	4	3	3	4	3	2	3	3	4	3	4	4	3	2	4	4	4	4	2	4	4	5	4	3	4	5	5	5	3	4	4	5	3	4	4
565	2	20	5	4	1	1	3	4	3	4	4	2	2	2	2	3	4	1	1	1	2	1	3	5	3	2	2	3	4	1	1	1	1	2	2	1	1	1	1	4	2	1	2	1	3	2	1	1	2
566	2	19	3	3	5	3	4	1	1	2	1	3	4	2	2	2	5	4	3	1	2	3	3	3	2	3	4	2	4	4	3	5	5	5	2	4	3	4	4	4	5	4	4	4	2	2	4	3	1
567	1	21	5	4	4	3	5	5	5	4	5	2	4	1	3	1	3	3	3	4	5	3	4	3	4	2	3	3	4	5	5	3	4	4	4	5	2	3	2	3	2	4	4	3	3	4	5	4	4
568	2	23	3	2	3	3	3	3	3	3	2	3	3	4	3	4	4	2	4	2	2	4	2	2	4	4	5	3	3	3	4	4	5	5	5	5	5	2	2	4	5	5	3	2	3	2	2	4	4
569	1	17	3	3	2	2	3	5	5	4	4	4	5	4	5	2	4	5	5	5	5	2	4	4	5	3	5	4	4	4	3	5	5	4	5	4	1	2	4	4	4	4	4	3	3	3	3	4	5
570	1	21	4	3	2	2	3	2	3	3	3	2	4	2	2	4	4	3	4	4	4	2	3	2	2	3	2	5	3	3	5	3	4	3	3	3	3	3	3	2	3	3	3	3	1	3	3	3	2
571	1	20	4	5	5	4	5	5	4	2	5	5	4	5	4	4	1	1	1	4	1	5	3	1	4	5	3	4	4	4	4	4	5	4	3	4	3	3	3	4	4	3	4	3	3	4	5	3	5
572	1	19	2	5	2	4	4	1	3	2	4	4	4	4	3	4	2	2	1	2	4	2	4	1	3	4	4	3	3	3	5	3	3	2	3	2	2	4	2	3	2	4	3	5	4	4	4	4	2
573	1	20	4	5	5	5	4	5	5	5	5	5	5	5	3	5	4	5	5	5	5	5	5	4	5	5	5	2	5	5	5	5	5	1	4	5	5	4	5	3	4	4	5	5	5	4	3	5	5
574	2	23	2	1	2	1	2	3	3	3	4	4	4	3	4	2	3	4	4	2	3	3	1	3	1	3	3	2	1	3	3	3	3	3	3	3	4	4	3	3	2	4	3	4	2	3	2	4	1
575	1	20	3	3	4	2	4	3	5	2	3	1	3	2	2	3	4	3	4	3	4	2	3	2	2	3	2	4	4	3	3	4	4	4	3	3	4	2	3	4	4	3	2	1	2	4	2	4	4
576	1	20	2	3	1	2	3	2	2	2	2	2	3	2	1	3	3	3	2	1	2	3	4	2	5	2	2	2	1	4	4	4	2	4	2	1	3	5	2	4	3	2	3	1	2	2	4	3	2
577	1	19	1	3	4	5	1	4	3	2	4	4	4	5	4	5	5	2	1	3	3	4	2	2	4	4	5	4	2	4	3	3	4	4	5	1	4	4	1	5	3	5	3	4	5	1	4	4	3
578	2	20	4	4	3	3	2	3	5	4	3	5	5	5	3	5	4	5	3	5	2	4	5	4	4	5	4	5	4	2	4	3	3	4	4	3	4	5	4	5	4	3	4	3	4	4	3	4	5
579	1	23	1	2	2	1	2	5	5	1	4	2	2	5	1	2	2	2	1	4	2	3	2	2	3	2	3	5	3	4	1	4	5	3	5	3	4	5	4	4	3	5	4	4	4	5	4	3	5
580	2	23	1	1	2	1	1	2	1	1	2	2	2	1	2	1	1	1	2	2	1	1	1	1	1	1	1	1	1	3	4	3	4	4	1	3	4	2	1	3	3	2	2	2	3	3	3	4	2
581	1	20	4	2	2	3	2	3	3	2	4	2	2	4	2	2	2	2	5	3	3	4	3	1	3	3	3	2	3	2	3	3	2	3	2	2	3	2	3	2	2	3	3	3	3	2	2	5	2
582	2	21	3	3	3	2	5	3	3	1	4	3	3	4	2	2	1	1	1	2	2	2	4	1	3	4	2	2	3	4	2	2	1	2	1	1	2	2	1	2	3	2	3	3	2	2	4	2	2
583	1	20	1	2	1	2	5	2	2	2	1	3	1	2	2	2	3	3	3	3	2	1	3	4	5	2	2	1	2	5	4	4	5	4	3	5	4	4	3	3	5	4	4	4	4	5	4	3	4
584	1	20	5	4	5	4	5	5	4	5	3	5	5	4	5	5	5	4	5	5	5	5	5	5	5	4	5	3	4	4	5	4	4	5	4	4	3	3	1	3	4	3	4	3	5	5	4	5	3
585	1	19	3	4	2	4	4	1	4	3	4	4	4	5	4	4	4	1	3	5	5	5	4	5	5	4	4	4	3	4	3	4	5	3	3	4	3	5	5	4	4	4	5	4	1	1	3	5	2
586	1	17	2	3	2	2	3	3	2	2	2	3	1	2	4	3	2	4	3	2	3	1	1	3	3	2	3	1	4	3	5	3	2	4	4	5	5	4	1	4	3	4	4	2	4	4	3	4	4
587	1	23	3	2	1	1	3	5	5	5	5	3	2	5	2	3	5	5	4	4	5	1	4	5	3	1	4	5	3	5	5	3	4	4	5	5	5	5	5	5	4	4	5	4	5	5	5	5	3
588	2	20	5	5	4	2	5	5	5	1	5	5	2	5	5	5	2	1	1	5	1	3	4	2	5	3	4	4	4	5	5	4	4	5	4	5	5	2	1	2	4	5	1	1	1	1	1	1	1
589	1	21	4	4	3	4	4	5	4	3	4	4	4	3	4	3	4	5	4	5	4	3	4	5	4	5	3	4	3	4	5	5	5	1	5	1	4	4	4	4	4	4	1	1	4	4	5	5	3
590	2	21	4	4	3	2	2	3	4	5	3	3	3	3	4	4	4	5	5	4	1	4	4	4	5	5	5	1	4	4	5	4	4	5	4	4	4	5	5	4	4	3	4	5	3	3	4	4	4
591	2	20	4	5	1	2	5	4	3	5	4	4	2	2	4	3	4	2	5	4	4	2	5	4	3	1	3	4	2	5	5	5	5	3	4	3	4	3	3	2	5	4	5	4	5	4	2	4	4
592	1	22	2	2	2	1	2	3	3	2	3	2	3	3	2	2	4	3	1	2	1	2	3	2	3	1	1	2	2	4	4	4	5	4	5	5	3	2	4	4	3	4	4	3	3	3	4	5	4
593	1	20	5	5	5	5	5	5	5	5	5	2	4	4	1	1	5	5	5	4	5	4	5	5	4	5	3	3	5	5	5	4	3	3	5	3	5	4	4	5	4	5	4	4	4	5	5	5	4
594	2	19	4	4	4	4	5	3	5	3	3	4	4	3	5	5	3	4	4	4	3	4	4	4	5	5	4	4	3	5	5	5	5	3	3	4	3	4	2	4	5	4	1	2	5	4	4	1	4
595	1	17	2	5	4	4	2	3	4	4	4	2	5	5	3	4	5	5	5	4	4	5	4	4	4	4	3	1	4	5	3	4	3	4	5	3	5	3	1	4	4	3	5	5	2	1	3	1	1
596	1	21	2	2	4	4	2	1	1	2	1	2	2	2	3	3	1	2	1	4	1	4	3	4	3	3	2	3	1	1	4	3	3	1	2	2	1	3	2	3	2	3	3	4	3	2	3	3	1
597	1	21	5	4	5	5	5	5	5	5	5	5	5	5	5	5	5	5	4	4	4	5	5	5	5	2	5	5	5	4	5	5	5	5	5	4	4	4	4	5	5	5	4	5	5	2	4	4	5
598	1	20	5	4	2	4	4	2	4	3	3	1	3	3	3	2	4	4	4	3	3	2	3	3	4	2	2	2	4	3	5	3	5	5	5	5	4	3	4	5	5	5	4	4	4	5	5	4	5
599	1	21	1	1	1	1	1	1	1	4	1	1	2	1	1	2	2	1	1	1	2	1	2	1	2	5	1	1	1	4	4	3	2	1	2	2	2	2	2	1	3	2	5	5	3	3	2	4	1
600	1	20	5	4	2	2	3	5	4	3	4	3	2	3	4	5	4	5	4	5	4	1	3	3	3	2	3	4	4	4	4	5	5	5	3	5	5	5	4	5	5	5	4	5	4	5	5	5	5
601	2	22	2	2	3	1	2	5	4	1	4	3	2	5	3	3	3	2	1	5	2	3	2	3	2	4	3	5	2	2	3	1	4	3	4	2	3	1	2	2	1	3	1	1	3	2	1	1	1
602	2	19	2	2	3	3	4	2	3	1	3	2	3	3	4	1	1	2	1	3	1	4	3	1	2	3	3	4	3	5	2	3	1	1	1	2	2	5	2	1	1	1	2	1	2	2	1	1	1
603	1	20	4	5	5	5	4	5	4	4	5	4	4	5	5	5	5	5	5	5	5	5	3	4	4	5	5	5	5	5	5	5	5	5	4	5	5	5	4	5	5	5	5	5	5	2	1	5	5
604	1	21	4	5	5	4	3	5	5	3	5	5	5	5	5	5	3	2	2	5	3	4	3	4	5	1	5	5	4	5	3	5	5	5	4	5	1	4	5	4	5	5	4	5	5	4	4	4	4
605	1	20	4	4	3	3	3	3	2	4	2	3	5	4	4	3	3	4	3	3	3	3	4	3	5	3	3	3	4	5	4	4	5	4	5	5	5	1	5	5	5	4	5	5	4	5	1	4	2
606	2	19	4	3	5	4	3	3	3	5	4	3	4	4	4	4	5	4	5	4	5	4	3	4	3	2	4	5	3	4	4	5	3	4	4	2	3	5	4	4	4	4	3	3	4	3	4	4	4
607	2	21	1	3	1	2	1	2	2	3	2	1	2	2	1	1	2	2	2	2	2	3	2	1	2	4	2	2	2	3	4	5	4	4	4	5	4	4	4	3	4	4	3	4	4	4	4	3	4
608	2	21	2	4	1	1	3	4	3	2	3	4	1	2	2	3	3	2	3	3	3	1	3	3	3	1	3	1	4	5	4	4	1	2	3	2	2	2	3	3	3	3	3	3	5	2	3	2	2
609	1	19	5	4	5	5	5	4	4	5	5	5	5	4	5	5	5	5	5	5	5	5	5	5	5	5	5	5	5	5	4	5	5	4	5	5	4	4	4	2	5	3	5	5	5	5	4	5	4
610	1	23	4	5	1	2	4	5	4	5	4	3	2	3	3	2	4	4	5	5	4	1	5	4	4	2	3	3	4	4	4	4	4	3	4	4	5	2	4	3	3	4	4	3	4	4	3	3	4
611	1	17	1	2	2	3	3	1	3	2	2	2	3	1	3	4	2	2	2	2	3	1	2	2	3	3	4	2	1	5	4	3	2	1	3	3	3	4	2	5	1	2	1	1	3	1	1	1	1
612	2	21	3	3	3	3	5	3	4	4	4	4	5	3	4	4	3	4	3	4	5	4	4	3	4	4	3	5	4	3	3	2	5	4	4	4	5	4	3	5	5	3	2	2	3	3	4	1	3
613	2	22	3	3	4	4	3	5	4	3	2	5	4	1	2	3	4	5	1	3	5	3	3	4	3	3	4	5	3	5	4	4	2	2	2	2	1	1	2	1	2	2	1	1	1	2	2	2	1
614	2	22	3	3	2	3	3	1	5	2	5	1	3	3	2	2	3	2	2	2	1	1	3	3	1	2	3	3	1	2	1	2	5	4	5	4	3	4	5	5	5	4	5	3	5	5	4	5	4
615	1	21	4	5	5	5	5	4	5	4	5	1	5	5	1	1	4	5	4	5	5	5	5	5	4	5	2	5	5	5	5	4	4	2	5	5	5	4	5	5	5	5	4	4	2	3	4	5	1
616	2	19	3	5	5	2	4	2	1	3	2	1	5	3	3	1	2	3	3	2	2	4	4	2	4	5	4	3	2	1	1	2	1	2	3	3	3	2	1	2	2	2	1	2	3	2	2	1	2
617	2	23	4	4	3	4	4	5	4	4	5	3	5	5	5	4	3	5	3	5	4	4	5	3	4	4	4	4	4	1	1	4	4	4	5	5	3	5	3	3	3	4	3	2	5	4	5	2	5
618	1	21	5	4	5	5	5	5	4	5	5	5	5	5	3	3	5	5	5	5	5	5	4	5	5	4	2	5	5	5	5	5	5	4	5	4	4	5	3	4	5	5	5	4	5	5	4	4	5
619	2	23	2	3	3	4	3	2	4	4	3	3	4	4	4	3	4	4	4	4	5	5	3	5	4	3	3	2	3	5	2	3	5	5	4	4	4	3	3	3	5	4	4	4	3	4	4	2	4
620	2	20	2	1	2	2	2	3	3	1	3	2	1	3	2	3	2	2	2	4	2	1	1	3	2	1	2	2	2	2	1	3	2	3	2	2	3	3	2	2	3	3	1	2	3	3	2	1	1
621	2	20	5	3	3	2	4	2	3	2	3	2	3	1	3	3	1	2	2	2	2	2	4	1	4	3	3	4	3	3	1	2	2	2	3	1	3	5	3	5	3	2	3	2	5	3	5	3	5
622	1	18	1	1	2	1	1	1	1	4	1	2	1	2	1	1	1	2	1	1	1	1	1	1	1	1	1	1	2	5	5	4	5	5	5	5	5	5	5	4	5	5	4	5	5	2	5	5	5
623	1	22	1	5	1	2	1	1	3	5	3	5	4	2	5	4	5	4	5	3	5	2	4	4	4	2	5	2	5	5	5	5	2	5	5	2	5	5	5	5	5	4	5	5	5	5	5	5	5
624	2	18	5	4	4	4	4	3	4	5	3	4	4	4	4	4	4	4	3	4	4	4	3	5	5	3	5	2	1	3	3	4	3	4	4	2	2	2	2	2	4	3	2	3	2	3	2	2	2
625	2	18	4	4	2	3	4	2	2	3	1	2	2	2	3	2	1	3	2	2	1	2	4	2	5	2	2	2	4	3	3	2	3	3	3	3	3	3	2	4	4	3	3	4	4	3	2	4	3
626	1	19	5	5	2	2	3	4	4	1	3	5	2	4	4	4	2	1	1	4	2	2	4	1	4	3	4	3	4	3	4	4	3	4	3	5	3	5	1	3	4	4	5	4	3	5	3	3	5
627	1	19	1	2	1	1	1	3	3	3	1	2	5	1	2	1	2	3	2	1	2	2	5	2	1	3	2	3	2	2	2	3	3	3	2	3	1	2	1	1	5	3	2	1	2	2	1	2	2
628	2	18	5	3	4	4	2	5	4	3	4	4	4	4	4	4	3	5	5	4	4	4	3	3	4	4	4	2	4	5	4	4	4	3	4	4	3	3	4	3	5	3	4	4	4	5	4	3	4
629	2	20	3	3	4	4	4	4	2	3	2	3	3	2	4	2	2	3	3	2	5	5	3	2	3	3	4	1	4	3	2	3	1	4	5	4	4	2	1	2	1	5	4	2	3	3	5	2	3
630	1	22	4	5	1	5	4	4	4	4	5	4	3	4	4	4	3	5	4	4	4	4	3	4	4	4	4	5	4	5	4	4	4	3	3	4	4	4	4	4	5	3	4	5	4	4	5	5	2
631	1	22	5	5	4	4	5	5	4	2	5	1	5	1	5	5	1	2	3	4	2	5	5	1	4	5	4	3	5	5	5	5	5	5	4	5	4	5	5	5	5	5	5	5	5	5	5	5	5
632	2	19	1	1	1	1	1	4	5	1	5	1	2	5	2	1	2	2	1	5	2	2	1	1	1	2	5	5	3	1	2	1	1	1	1	1	2	2	2	2	2	1	1	1	4	1	1	1	1
633	1	22	4	4	1	5	4	5	5	2	3	4	3	4	4	4	2	4	1	3	3	4	5	1	3	5	3	2	3	4	4	4	4	5	4	5	3	5	4	3	5	5	4	3	4	5	5	3	4
634	2	20	1	1	1	2	2	2	1	2	1	5	1	2	1	1	1	2	1	1	1	1	1	2	2	2	4	1	1	4	5	5	4	3	5	5	5	5	4	4	5	5	3	3	5	5	4	3	4
635	1	20	1	2	1	1	2	3	2	3	2	3	1	2	3	2	3	3	4	1	4	1	2	3	2	1	3	3	4	5	4	4	3	4	4	3	3	3	2	3	4	5	3	4	4	3	1	4	3
636	2	21	4	3	5	5	4	2	1	4	2	5	4	1	4	1	3	4	5	1	4	4	5	3	4	4	5	2	4	4	5	3	4	3	5	4	4	3	2	2	4	5	4	3	4	3	4	4	4
637	1	18	4	5	1	2	5	5	4	5	4	5	3	4	5	5	4	5	4	4	5	1	4	5	5	2	5	5	5	5	5	5	5	4	4	5	5	5	4	5	4	4	5	5	4	1	5	4	5
638	1	19	3	4	4	4	4	4	4	3	4	5	4	4	1	5	4	5	4	4	3	4	4	4	4	4	3	2	5	3	4	5	3	4	4	5	5	5	3	5	5	4	4	3	4	5	4	5	3
639	1	21	1	4	5	4	5	3	3	4	5	5	4	4	5	1	3	3	3	4	4	1	4	5	3	3	1	4	5	4	5	4	3	5	3	3	4	4	1	5	3	3	5	4	4	5	4	4	4
640	2	20	2	2	1	2	2	1	1	4	2	1	2	5	1	1	2	1	2	1	2	1	1	1	1	2	4	1	1	4	2	4	4	4	5	5	2	5	3	4	5	4	4	5	5	5	5	5	5
641	1	22	4	3	2	3	4	2	2	3	2	3	2	2	2	2	3	4	2	1	4	4	4	2	4	3	5	2	3	4	3	3	4	5	4	5	3	3	5	4	4	5	5	5	4	5	4	5	4
642	2	20	4	3	3	2	2	4	4	2	3	3	3	3	3	3	4	3	3	4	3	3	3	4	3	5	2	2	3	5	5	4	4	5	4	4	4	5	2	5	3	4	3	5	4	1	4	4	2
643	1	22	4	5	4	1	4	5	4	5	5	4	4	5	5	4	5	5	5	4	5	5	4	5	3	4	5	5	4	4	5	2	5	4	4	5	4	3	3	3	5	5	5	5	5	5	4	5	5
644	1	19	5	4	2	4	3	4	4	3	4	4	3	3	4	4	3	4	5	4	5	4	3	3	5	3	5	5	4	3	5	5	4	2	4	4	3	3	2	4	4	5	3	4	4	4	4	5	4
645	1	17	4	4	5	4	2	5	4	1	4	4	5	5	2	5	2	1	2	4	2	3	3	2	4	5	4	4	4	4	3	4	3	5	4	4	5	2	4	5	5	5	5	4	4	3	4	4	3
646	2	19	1	2	1	2	1	1	1	1	1	1	1	3	2	1	1	2	1	1	1	1	1	2	2	1	1	1	1	3	4	4	2	2	1	1	1	1	4	5	5	4	4	4	4	4	4	3	3
647	1	20	3	3	4	4	3	4	5	4	4	4	4	3	5	4	4	3	5	4	4	4	4	3	3	4	3	5	1	5	5	5	4	3	4	5	4	5	4	4	3	5	3	3	4	4	5	4	4
648	2	17	4	5	2	4	5	4	4	1	4	5	4	5	5	4	5	1	2	4	2	5	4	2	4	5	4	4	5	5	4	5	4	4	4	4	4	4	5	4	4	4	4	3	4	3	4	2	4
649	2	20	4	4	4	4	4	5	4	3	3	5	4	4	3	3	5	2	5	4	3	4	2	2	4	4	4	3	4	3	1	4	3	3	4	3	3	1	4	5	4	3	5	3	3	3	4	5	3
650	1	21	1	2	3	1	4	2	4	4	4	3	1	2	4	3	5	3	2	4	3	1	4	3	3	1	2	2	3	3	3	3	3	3	1	4	2	3	2	3	4	4	4	3	4	3	3	3	4
651	1	21	5	5	5	5	5	5	5	3	5	3	5	4	5	5	2	3	2	3	3	5	5	2	4	5	5	5	5	4	5	5	4	5	5	5	5	4	5	5	4	5	5	5	4	5	5	4	5
652	2	23	1	2	3	2	2	2	1	4	1	1	3	3	3	2	3	3	3	1	3	5	1	4	2	3	3	1	2	5	4	4	4	3	5	3	4	4	2	3	3	4	4	4	2	1	4	5	2
653	1	18	4	4	3	2	3	4	5	3	5	3	2	3	3	5	3	4	3	4	4	2	3	5	4	3	3	5	5	5	4	3	5	5	5	4	3	3	5	5	4	4	4	4	3	3	3	4	2
654	1	21	1	4	3	3	3	4	3	2	2	4	4	2	2	3	3	3	4	4	4	3	2	3	2	2	4	4	2	3	3	4	3	4	4	2	4	3	3	2	2	3	3	4	3	4	3	4	3
655	2	21	2	2	1	3	4	4	2	3	3	2	4	3	3	3	3	2	3	3	2	3	2	3	4	4	4	4	2	3	2	3	4	5	4	4	3	3	3	2	3	5	4	4	2	2	4	3	2
656	1	19	5	3	4	4	4	3	4	4	5	3	5	4	3	5	4	4	5	4	5	4	5	3	4	3	3	5	2	4	3	4	4	3	2	2	4	3	4	3	3	4	3	4	5	5	4	5	3
657	1	20	5	4	1	1	5	4	5	5	5	5	2	4	4	5	5	4	5	5	4	2	4	5	5	1	5	5	5	5	5	4	5	5	4	5	5	4	5	5	3	5	5	4	5	5	5	5	4
658	2	20	4	3	4	3	4	2	2	4	3	1	3	2	1	1	3	3	3	3	3	2	3	3	3	4	1	2	1	3	4	2	3	4	3	4	3	4	4	4	3	4	4	5	3	2	3	5	3
659	2	20	3	4	4	5	4	4	4	1	4	3	4	3	4	5	1	1	1	5	1	4	4	1	4	4	4	3	5	3	5	4	3	4	4	4	5	5	2	3	4	4	3	2	2	1	5	2	2
660	1	22	2	2	3	2	2	5	3	3	4	1	2	5	3	2	2	2	1	4	4	2	2	4	3	1	2	4	3	1	1	1	2	2	2	2	2	1	1	3	2	2	3	3	2	1	3	5	2
661	1	23	3	3	4	4	4	3	4	4	4	2	5	5	2	2	4	3	5	5	3	4	4	5	4	3	4	2	5	3	4	5	3	4	3	5	4	2	5	5	5	3	4	4	1	3	3	3	4
662	2	20	1	1	1	2	2	2	2	4	2	1	3	2	1	3	5	3	2	2	2	1	1	1	2	2	2	3	3	5	5	5	1	1	3	3	1	4	2	5	3	3	3	3	2	2	5	2	2
663	1	22	2	3	2	4	3	3	1	4	4	4	4	3	5	4	5	3	4	2	4	3	3	3	3	5	4	2	3	5	5	3	4	2	3	4	4	4	4	4	4	4	4	4	5	4	4	4	5
664	1	19	1	2	1	1	1	1	1	2	1	2	1	2	1	1	2	2	2	1	2	1	1	3	1	1	2	1	1	1	4	3	3	4	4	5	2	2	5	1	4	3	4	3	3	4	2	5	4
665	1	19	4	4	1	1	3	4	5	4	4	4	1	4	5	2	4	5	3	4	4	1	4	3	1	1	4	5	3	4	5	4	5	5	4	2	5	4	5	4	3	3	4	3	5	4	4	5	1
666	2	21	4	3	2	3	3	5	4	4	4	5	4	4	5	4	5	5	3	4	4	3	3	4	4	4	5	4	4	3	4	3	5	5	4	4	3	4	1	5	3	5	5	3	3	4	3	4	5
667	1	19	4	3	3	4	4	2	3	2	2	3	2	2	3	3	3	4	2	4	5	2	4	2	3	4	4	4	3	3	3	4	2	3	4	2	4	2	2	3	2	2	3	1	4	3	3	2	2
668	1	22	3	3	4	3	3	4	3	3	3	4	3	3	3	2	3	3	5	3	3	4	2	4	2	2	4	3	4	5	4	4	4	4	3	5	4	5	4	4	4	5	4	3	4	3	4	4	4
669	1	19	4	3	3	1	4	3	3	3	2	2	1	3	3	3	4	2	3	3	4	1	3	3	2	1	3	3	4	4	3	3	2	3	4	1	2	2	4	4	3	3	4	3	4	4	2	3	4
670	2	23	4	2	2	1	2	3	3	3	2	2	2	3	1	2	2	2	2	2	1	2	2	5	2	2	5	1	3	5	4	4	3	5	4	5	1	4	2	4	5	4	4	4	5	3	3	4	4
671	1	17	3	4	5	3	5	5	5	4	4	4	3	4	5	4	3	2	1	3	3	4	4	2	5	3	4	3	3	5	3	5	4	5	5	4	4	4	5	4	4	4	4	3	5	4	5	5	4
672	1	20	4	5	3	2	5	4	3	2	3	2	4	3	4	2	5	2	2	5	2	3	5	4	5	4	4	3	5	3	3	4	4	5	3	4	3	4	4	4	3	5	4	4	2	1	3	3	3
673	2	21	4	4	4	5	3	4	5	4	4	5	4	4	5	4	4	3	4	5	3	5	3	5	4	5	4	4	5	3	3	3	5	4	3	5	3	5	1	5	4	5	1	3	4	2	4	2	3
674	2	20	3	3	4	4	4	4	4	4	4	5	4	2	3	4	1	2	1	4	4	5	3	1	5	4	4	4	4	3	4	4	5	5	5	4	4	4	5	3	1	4	5	4	5	4	5	5	4
675	1	20	2	2	3	3	1	4	3	5	4	4	2	3	3	4	2	2	2	4	1	3	2	3	2	3	3	3	3	4	3	3	4	3	4	2	4	5	4	4	2	4	3	3	3	2	4	3	3
676	1	18	4	5	3	5	4	5	4	4	5	4	5	3	3	4	3	4	4	4	5	3	3	5	3	2	4	5	4	4	5	3	4	3	3	4	4	1	4	3	3	4	5	5	3	3	5	5	3
677	1	22	3	4	4	4	3	4	4	4	3	4	4	5	3	4	4	2	4	5	4	3	4	4	3	4	3	4	4	4	4	4	4	3	4	4	3	5	4	3	5	4	4	5	5	4	4	4	3
678	2	17	3	4	4	4	4	3	5	5	5	3	4	5	4	4	3	3	4	5	4	4	4	3	4	5	3	4	4	2	4	5	4	5	4	3	4	3	3	4	1	5	5	3	1	3	4	5	5
679	1	20	1	4	4	4	5	5	4	4	5	4	4	3	4	5	5	5	4	3	4	4	4	4	4	4	4	4	5	5	4	3	2	3	5	2	2	4	4	5	2	3	3	2	4	3	3	2	4
680	2	20	4	5	5	4	3	3	4	4	4	1	3	5	5	5	4	5	3	3	4	3	5	4	4	4	4	5	4	4	5	4	5	5	4	5	3	4	4	4	4	4	3	5	2	4	2	3	4
681	1	20	4	4	2	1	3	4	3	3	4	5	3	3	3	3	3	4	5	4	3	4	4	3	4	4	4	2	4	5	4	5	2	4	4	4	4	4	3	4	4	4	4	2	5	5	5	3	4
682	2	23	3	3	4	4	3	2	3	1	2	3	3	2	2	3	1	1	2	3	2	2	3	4	4	2	2	3	2	4	4	3	3	3	3	3	2	2	4	2	3	4	4	3	4	4	2	4	5
683	1	23	5	4	4	5	5	5	5	5	5	5	4	5	5	5	5	5	5	5	5	4	5	5	5	4	4	1	5	5	5	5	5	4	5	5	5	4	5	5	2	5	5	4	5	5	5	5	4
684	2	21	5	5	4	2	5	2	4	3	5	3	4	5	3	4	1	2	2	5	1	4	4	2	5	5	3	4	4	5	5	5	5	4	5	4	5	5	4	5	5	5	5	4	4	5	5	5	5
685	1	21	5	4	2	3	4	5	5	4	5	5	2	1	5	5	5	5	4	5	5	1	5	5	5	1	4	1	5	4	5	2	5	5	5	5	5	5	5	5	5	5	5	5	5	5	4	4	5
686	2	20	2	2	2	2	5	3	2	2	2	1	3	3	1	2	4	2	2	3	2	2	3	1	2	2	1	2	2	1	2	3	2	1	1	2	1	2	2	1	3	3	2	2	3	2	2	1	3
687	2	20	4	4	5	4	5	5	5	2	4	3	5	3	4	5	3	3	2	4	2	4	5	2	4	2	4	3	4	3	5	4	1	1	1	2	1	4	3	3	2	5	4	4	4	5	4	5	3
688	1	21	1	3	1	4	2	2	1	2	1	2	1	1	2	3	1	1	3	2	3	2	2	2	1	2	2	1	3	1	1	3	1	2	1	1	2	3	2	1	4	3	3	2	3	3	2	3	2
689	2	22	2	5	4	4	5	4	3	4	1	1	4	2	5	4	4	1	4	4	4	5	4	5	5	3	4	4	5	5	2	3	3	3	3	2	2	3	2	3	4	2	3	4	3	2	3	2	2
690	1	23	5	5	5	5	5	4	4	5	4	5	5	5	5	2	5	4	4	4	5	5	4	5	5	5	5	5	4	5	5	5	4	4	5	4	5	5	4	4	5	5	5	5	5	4	5	4	5
691	2	19	1	2	2	2	2	3	2	2	5	3	5	3	1	3	2	1	1	3	1	1	3	4	3	3	4	2	2	3	1	2	3	2	1	2	2	3	2	2	2	2	2	3	1	2	2	1	2
692	1	22	2	2	4	2	1	2	3	2	4	3	1	5	2	2	2	5	4	1	5	2	3	5	3	1	2	1	2	5	4	2	4	3	5	4	3	5	4	2	3	5	4	4	4	4	3	4	3
693	1	18	5	5	2	5	5	5	5	2	5	1	4	5	1	1	1	2	1	5	2	4	4	2	3	2	1	5	5	5	5	5	5	5	5	5	4	2	5	5	5	5	5	4	5	5	5	5	5
694	2	19	3	4	5	4	3	5	5	2	5	5	4	5	5	4	2	3	3	4	3	5	5	1	4	5	4	5	2	5	3	5	2	3	3	1	2	5	5	5	1	5	5	5	2	3	5	5	3
695	2	20	2	1	2	1	2	3	4	3	3	2	2	4	2	2	5	4	3	4	4	3	3	4	2	3	2	3	1	3	3	1	2	2	3	1	1	3	1	1	3	1	2	2	2	2	2	3	1
696	1	21	4	5	3	5	3	2	2	4	1	2	3	3	2	2	4	2	3	3	4	5	3	4	4	4	1	2	3	3	4	5	5	4	3	4	5	5	4	4	4	4	5	4	3	5	3	5	5
697	1	21	3	4	3	5	4	5	4	3	5	1	5	4	3	2	5	3	4	2	5	3	5	2	4	4	4	5	5	5	4	4	3	3	4	5	5	4	2	5	4	4	5	4	5	3	3	5	4
698	1	23	4	5	1	2	5	5	5	5	4	4	1	5	5	5	5	4	4	5	5	2	5	5	5	2	2	5	4	5	4	4	4	5	5	5	4	4	5	5	5	5	5	5	1	1	4	5	1
699	2	20	3	5	5	3	4	4	4	4	4	1	5	3	2	2	4	1	4	4	3	3	3	4	4	4	3	5	4	4	4	4	5	4	4	4	5	4	4	3	5	4	5	4	3	4	4	5	3
700	1	20	2	2	4	5	3	5	4	4	3	5	4	4	4	3	4	3	5	3	4	3	2	4	3	4	5	4	1	5	5	5	5	4	4	2	4	4	4	4	5	3	4	5	4	4	5	4	3
701	1	21	5	4	5	5	5	5	5	5	5	2	5	4	4	4	4	4	5	4	5	5	4	5	5	4	5	5	4	2	5	5	5	2	5	5	5	4	4	5	5	5	5	5	5	4	5	5	4
702	1	18	5	3	5	5	5	3	1	5	2	5	5	2	5	5	5	5	5	3	4	1	5	4	5	3	5	2	2	4	5	5	5	4	5	5	5	4	4	4	4	3	5	2	5	5	5	5	5
703	1	23	3	4	2	2	2	3	2	4	4	3	2	4	4	3	3	3	3	3	4	3	3	4	3	3	3	3	4	3	3	2	3	2	5	3	3	1	2	5	3	2	2	1	1	1	1	1	2
704	2	19	4	5	1	2	3	4	4	4	5	2	2	5	3	4	4	4	4	3	4	2	3	4	4	2	3	3	5	5	1	1	3	4	4	4	5	4	4	4	5	5	4	5	4	1	4	4	4
705	1	18	1	2	3	2	1	1	1	1	1	5	1	2	3	5	1	1	1	2	1	1	5	1	2	1	1	1	1	5	5	4	5	4	5	4	5	2	5	4	5	5	5	5	4	4	5	4	5
706	2	21	2	1	3	2	1	2	3	1	2	1	3	2	2	1	3	2	2	3	3	2	3	1	5	2	3	1	2	3	1	2	1	2	2	1	1	2	3	2	1	2	2	2	4	1	2	1	1
707	2	23	1	4	5	3	4	3	4	4	4	2	3	5	4	3	5	4	4	4	5	4	4	4	5	4	5	3	4	3	4	4	2	3	5	4	4	5	3	4	3	4	1	1	1	1	4	2	1
708	2	23	3	4	2	3	4	3	5	3	3	4	5	4	3	3	4	1	3	3	4	3	4	3	4	2	2	3	3	5	2	3	3	3	2	3	2	3	3	3	3	4	2	1	3	2	3	2	3
709	2	20	3	5	2	3	5	4	5	3	4	1	3	4	1	2	4	2	2	4	5	2	5	4	4	4	1	4	3	4	2	3	2	2	3	2	2	2	2	5	1	2	4	2	4	3	1	3	2
710	2	22	4	5	5	3	5	5	5	5	5	4	2	4	5	5	5	5	3	5	4	5	5	4	5	1	5	5	4	3	4	5	5	2	5	4	5	3	4	4	1	4	5	4	5	5	2	5	5
711	2	21	5	4	1	1	4	3	3	5	3	3	4	2	2	2	2	1	3	2	1	3	4	2	5	1	2	4	3	3	5	3	1	2	1	2	1	3	1	4	2	1	2	3	1	2	4	2	2
712	1	23	4	5	5	5	5	3	4	4	3	4	4	4	5	4	4	5	5	4	3	4	4	2	4	4	4	4	3	4	4	2	2	3	2	2	2	1	2	3	1	2	2	2	3	3	3	2	2
713	1	22	2	3	4	2	3	1	3	3	3	3	2	3	3	3	4	4	2	3	4	4	3	3	3	3	3	3	3	3	4	3	3	1	5	5	5	3	3	3	5	5	4	4	3	3	3	2	4
714	2	22	3	3	2	2	5	3	1	3	2	2	3	2	3	1	1	3	1	5	2	1	3	2	4	3	2	3	3	1	1	2	2	1	2	3	2	2	1	1	2	1	4	5	2	1	1	4	1
715	2	20	3	5	3	1	4	5	4	5	4	5	4	4	5	4	5	5	4	4	5	2	5	4	5	2	4	2	4	4	5	5	5	5	5	5	4	4	3	4	5	5	5	5	5	5	4	4	4
716	2	21	1	1	1	2	1	2	3	1	1	1	3	1	2	1	1	1	2	1	1	1	1	1	1	1	2	1	1	1	1	1	1	1	1	1	1	4	1	4	4	1	1	2	3	2	5	1	1
717	1	19	4	5	4	4	1	4	5	2	4	3	3	4	3	4	2	3	2	4	2	3	4	2	4	3	3	4	4	4	5	4	1	2	5	2	1	4	3	4	3	4	2	4	4	4	4	3	2
718	1	20	3	3	5	5	4	5	4	5	4	5	5	4	5	5	5	4	5	5	4	5	5	4	4	5	5	5	3	5	5	2	1	1	1	1	2	4	5	5	1	4	5	5	5	5	5	5	5
719	1	17	1	1	3	1	1	5	5	5	4	4	3	4	4	5	4	4	4	5	5	4	1	4	2	2	4	3	2	5	4	5	4	4	3	3	4	4	4	4	4	5	4	5	2	2	3	5	3
720	2	20	4	2	5	4	3	5	4	4	5	5	3	3	5	1	3	2	3	5	5	4	4	3	4	4	3	4	3	1	3	4	2	1	2	1	1	1	1	1	2	1	5	3	1	2	1	3	1
721	1	20	3	4	4	3	3	3	5	4	5	2	4	3	1	3	3	3	4	3	3	3	3	2	3	3	3	2	2	4	3	3	2	3	2	1	3	3	2	3	2	2	4	3	3	4	5	2	3
722	1	21	5	4	5	3	4	4	3	2	4	3	4	3	3	4	1	3	4	5	2	4	4	1	4	4	4	4	4	4	4	3	5	4	4	3	3	4	4	3	4	4	4	5	4	3	5	5	5
723	1	21	3	4	5	4	3	1	5	5	4	1	3	5	1	4	4	4	5	4	3	4	5	2	4	5	1	4	3	3	4	4	4	4	4	4	5	4	4	4	1	4	5	1	3	3	3	4	5
724	1	21	5	5	3	2	3	5	4	4	5	2	2	4	2	3	1	1	1	4	1	3	2	4	3	1	2	4	5	3	4	4	2	2	3	3	1	4	1	4	2	4	3	2	2	3	5	1	1
725	1	21	5	5	5	1	5	5	5	5	5	5	5	5	5	5	5	4	5	5	4	5	5	5	5	5	4	4	5	5	5	5	3	4	5	5	4	4	5	4	3	4	4	4	5	5	5	4	1
726	1	19	1	2	3	2	1	4	2	2	3	2	3	4	4	4	2	3	3	2	3	3	1	3	1	3	4	2	1	4	3	3	5	3	3	3	4	3	3	2	4	3	4	5	4	4	2	3	4
727	1	20	5	1	3	1	5	5	5	5	5	5	1	5	5	5	4	4	5	5	5	2	4	5	5	1	5	4	5	5	4	5	4	5	5	5	5	1	4	5	5	4	5	5	4	5	5	5	5
728	2	19	2	1	3	2	2	2	1	1	1	2	3	1	2	1	1	1	1	1	1	3	1	1	2	3	4	1	2	3	5	4	3	4	5	5	3	3	1	1	4	1	1	1	1	1	2	1	1
729	2	20	3	4	5	5	4	5	4	5	5	5	5	4	4	5	5	5	5	5	5	5	5	5	3	5	5	2	4	3	4	4	3	4	4	3	5	3	5	4	4	5	4	5	4	3	4	5	5
730	1	23	3	2	1	1	2	4	4	2	4	3	2	4	1	3	1	2	3	4	2	3	3	3	3	3	2	3	3	4	4	4	4	4	3	4	4	3	4	4	5	4	4	4	3	5	3	5	4
731	2	19	2	3	1	3	2	1	3	1	2	3	4	2	2	2	2	2	2	2	1	1	4	1	2	2	2	2	4	3	3	2	1	2	2	2	2	3	2	2	4	2	4	2	4	2	2	2	3
732	2	21	3	3	3	2	3	3	5	4	3	2	5	3	3	4	4	3	3	4	2	2	3	4	2	1	4	2	2	4	4	5	4	4	5	5	5	4	2	2	5	2	3	4	1	1	2	2	2
733	1	20	3	4	3	4	2	3	2	4	3	1	3	4	2	1	3	2	3	4	2	3	4	3	3	2	1	4	3	3	3	2	3	2	2	1	4	4	1	2	3	2	1	3	2	2	3	3	3
734	1	21	5	5	5	5	5	5	5	5	5	5	5	5	4	5	4	5	4	5	5	5	5	5	5	4	5	5	5	4	5	5	5	5	5	5	5	5	5	5	5	4	5	4	5	5	5	3	5
735	1	21	4	1	4	3	5	3	4	5	4	4	3	5	2	4	5	4	4	4	3	4	3	4	4	4	4	4	4	3	4	1	5	4	3	4	5	4	5	4	4	4	4	4	5	4	5	4	3
736	2	20	2	4	3	4	5	5	5	3	3	2	5	4	3	1	3	4	3	4	3	5	3	4	4	2	2	3	3	4	3	4	4	3	4	4	5	4	5	4	5	5	4	2	3	5	4	5	4
737	1	21	2	3	5	5	3	3	3	3	4	3	4	3	2	4	3	2	2	2	3	4	3	2	4	4	2	3	3	3	3	4	4	4	5	3	4	4	2	4	4	3	5	2	4	4	5	5	4
738	1	20	4	4	2	2	5	4	3	3	2	3	2	3	3	3	3	3	2	3	3	3	4	2	3	2	3	3	3	3	3	4	3	3	3	3	3	5	4	5	3	3	2	3	1	1	3	3	2
739	1	22	5	5	5	5	5	5	5	4	5	2	5	4	5	4	5	5	5	5	4	4	5	5	4	5	5	4	5	5	5	5	5	5	5	4	5	1	5	5	5	4	4	4	3	3	5	4	1
740	1	23	5	3	2	2	3	1	1	2	3	1	2	2	2	2	2	2	2	3	2	1	5	1	2	3	1	2	5	3	1	2	5	2	4	4	5	3	1	2	4	4	3	4	2	2	1	3	3
741	1	21	5	4	4	5	4	4	5	4	5	5	5	5	2	5	5	5	5	4	4	5	5	5	5	5	5	5	5	4	5	4	5	4	5	4	5	3	5	4	4	4	4	5	1	3	4	1	2
742	1	19	2	2	3	5	2	5	5	3	5	3	4	5	3	5	2	2	2	4	3	4	3	2	3	4	4	4	2	2	5	3	3	4	3	4	4	4	3	4	4	4	2	4	5	3	4	5	4
743	1	21	2	3	4	4	5	3	4	3	3	3	2	4	2	1	3	2	3	2	3	2	4	4	5	3	1	3	2	2	4	3	2	4	2	2	4	2	2	2	2	2	4	2	2	3	4	3	3
744	2	22	5	3	5	4	3	3	4	3	2	5	5	3	3	3	5	4	4	4	3	4	3	4	4	3	4	2	5	5	5	4	5	5	5	4	5	4	4	4	5	5	3	4	5	3	4	4	3
745	1	21	2	3	3	2	1	2	2	2	1	2	1	3	2	2	2	2	3	3	4	3	2	2	3	1	1	2	3	3	3	2	2	1	1	1	2	4	5	5	1	4	5	5	2	1	5	5	1
746	2	21	5	5	3	5	4	5	4	3	4	5	3	5	1	5	4	2	5	5	4	4	4	5	5	3	3	5	4	4	4	4	4	4	5	4	4	3	3	4	4	4	4	3	4	4	4	4	5
747	1	22	5	5	5	2	4	1	1	5	1	5	4	1	4	5	5	5	4	2	5	4	4	5	5	5	4	2	1	5	4	5	5	4	5	5	5	1	2	1	5	5	5	5	5	5	2	3	5
748	1	20	5	3	3	4	4	5	4	5	4	3	4	3	4	1	4	5	4	5	5	5	4	5	5	5	4	2	4	4	4	4	4	3	4	4	4	1	5	4	4	3	5	5	5	5	5	5	4
749	1	22	2	3	3	2	4	3	2	2	2	3	4	3	2	4	4	3	3	2	4	3	3	3	3	2	4	4	2	2	2	3	3	3	3	2	3	3	4	4	2	3	3	4	4	2	2	2	4
750	1	21	2	4	2	4	5	4	4	3	1	3	3	4	3	3	3	3	3	4	2	5	3	3	5	5	5	5	4	4	5	3	3	2	3	1	2	4	2	1	2	3	2	3	2	2	4	3	2
751	2	21	5	4	5	4	4	5	4	1	5	2	5	5	5	5	1	1	1	4	3	4	5	1	5	5	5	5	5	5	4	5	4	3	4	3	4	5	5	4	4	3	4	4	5	2	5	4	5
752	2	20	3	5	4	5	5	3	3	4	5	2	4	3	1	4	3	3	3	4	4	5	3	4	5	3	4	3	4	5	5	4	2	3	4	5	4	5	5	3	3	4	4	4	4	4	4	5	4
753	1	22	5	5	4	5	4	4	5	4	5	5	5	5	5	5	5	4	5	5	4	5	3	2	4	4	5	4	4	3	2	1	5	4	4	4	5	4	5	5	5	5	4	4	5	4	5	5	5
754	2	21	5	5	1	1	4	4	3	4	4	5	1	4	5	3	4	3	3	4	5	1	4	5	4	1	5	5	5	4	4	5	4	4	3	5	3	5	4	5	5	4	4	4	3	5	3	4	5
755	1	19	2	1	2	2	2	3	3	5	2	2	3	3	2	2	2	2	3	3	1	1	1	2	1	2	2	3	2	5	5	5	5	5	5	4	4	1	2	3	5	5	5	5	5	4	2	5	5
756	2	19	1	1	3	2	3	1	1	1	3	2	1	2	1	3	2	1	1	1	1	2	2	1	3	3	2	1	1	3	2	1	5	4	3	5	3	1	3	3	5	4	2	3	3	3	2	2	2
757	1	21	4	3	5	4	1	3	5	4	5	4	4	4	1	4	4	3	4	2	5	3	3	4	5	4	4	3	4	5	4	5	4	4	4	3	4	5	4	4	4	4	5	4	4	4	3	2	4
758	2	21	5	4	5	3	3	5	3	4	4	4	4	2	2	3	4	3	5	4	3	2	3	3	4	4	3	4	5	3	4	5	5	4	3	5	4	4	5	5	3	4	5	4	3	5	4	4	4
759	2	21	2	3	5	5	5	4	2	3	5	4	5	2	5	4	5	5	4	5	5	5	3	4	2	5	5	5	4	4	4	4	3	3	3	3	3	3	3	2	1	2	3	4	3	3	3	4	1
760	1	21	2	4	5	5	3	3	4	5	5	3	5	3	3	2	4	5	4	4	4	4	4	4	5	3	5	3	5	5	4	4	2	3	3	3	4	3	3	4	3	3	3	3	3	3	3	4	4
761	1	19	3	4	3	2	2	3	3	3	5	4	3	2	3	2	1	2	1	3	2	3	3	4	4	3	3	4	3	3	4	4	4	1	4	4	5	3	5	3	3	5	3	4	5	5	4	4	4
762	1	19	4	5	4	4	4	3	5	5	5	1	4	4	1	1	5	2	4	5	3	4	4	4	4	4	1	5	3	4	4	4	4	3	4	4	3	5	4	5	4	4	5	2	4	5	5	4	3
763	1	22	3	1	3	3	3	2	1	3	1	1	2	1	2	2	2	1	3	2	3	3	2	3	2	1	2	2	3	3	3	3	1	1	2	2	1	2	1	2	3	1	2	2	3	3	3	2	2
764	2	21	2	3	1	2	1	1	2	1	3	2	3	2	2	2	1	2	1	2	2	1	3	2	1	2	2	1	1	4	3	2	1	2	1	2	2	2	2	4	2	3	1	2	3	3	1	3	1
765	1	20	5	5	5	4	5	4	4	2	5	5	4	5	5	2	5	5	5	5	5	5	5	5	5	5	5	5	4	5	5	1	4	5	5	5	4	5	4	5	1	5	5	4	2	2	5	5	3
766	1	23	4	5	2	4	5	3	3	3	3	3	4	4	4	4	5	4	5	4	4	3	3	4	4	3	5	4	5	4	3	5	4	4	4	5	4	3	4	4	4	5	4	4	5	3	5	5	5
767	1	20	4	3	4	4	4	3	4	1	4	4	3	4	4	4	3	1	4	3	1	3	5	5	4	3	4	4	4	3	4	3	3	4	4	5	4	4	4	4	3	5	3	3	5	2	3	3	5
768	1	19	5	4	5	5	4	4	4	4	5	4	4	4	4	5	4	4	3	4	4	4	4	5	3	5	4	5	5	5	4	5	5	5	4	1	4	5	5	5	5	5	5	5	5	4	5	5	5
769	1	18	5	5	5	5	5	5	4	4	4	5	5	5	5	5	5	5	5	4	5	5	5	5	5	5	5	5	2	5	4	5	5	5	5	4	5	4	5	4	5	5	5	5	4	5	4	5	5
770	1	20	3	3	3	3	2	2	2	3	4	2	4	4	4	3	4	5	3	1	3	3	3	4	3	3	2	4	3	5	4	2	5	4	3	3	5	5	4	5	4	3	3	3	4	5	2	3	2
771	1	20	4	3	2	3	3	3	3	3	4	3	2	5	5	1	4	4	3	5	4	3	3	5	3	2	5	5	5	3	4	4	4	5	4	2	5	5	5	4	4	4	4	5	4	3	4	4	3
772	1	21	2	2	3	2	3	2	3	5	2	2	3	3	3	2	4	4	4	3	3	4	3	5	3	2	3	3	4	4	3	3	2	2	3	2	3	4	4	2	4	4	3	4	2	2	2	4	4
773	2	17	5	4	2	3	4	5	5	4	4	5	2	4	5	5	5	5	5	2	5	2	5	5	5	2	5	5	5	5	4	2	3	2	3	3	2	4	5	5	3	2	5	5	4	3	5	4	1
774	2	20	2	2	1	2	3	2	2	3	2	1	2	1	2	2	1	3	3	3	3	3	3	2	2	2	2	2	2	4	1	2	5	1	5	5	1	2	1	3	5	4	1	3	2	1	4	1	3
775	1	21	4	4	3	2	4	3	2	2	4	3	2	2	1	2	3	2	2	1	2	3	5	3	4	2	1	2	5	5	5	5	1	2	2	3	2	4	2	5	3	2	1	1	1	2	5	2	2
776	2	20	1	2	2	2	1	2	2	1	2	1	3	2	1	1	2	3	3	2	2	1	2	5	2	3	2	3	3	2	1	2	2	3	3	2	1	2	1	2	2	2	2	3	5	5	2	1	5
777	1	23	1	1	1	2	1	5	5	1	5	1	1	5	5	1	1	1	1	2	2	2	2	1	1	1	1	5	1	4	4	4	4	3	4	4	5	2	4	4	5	3	4	4	3	4	4	3	3
778	2	20	4	2	3	3	4	4	4	5	4	4	4	5	3	3	3	4	3	4	4	3	3	5	3	2	3	5	3	2	2	3	4	4	4	5	3	5	1	4	4	5	5	3	3	2	4	3	2
779	1	21	4	5	3	4	4	4	4	1	1	1	4	5	2	3	1	1	2	4	2	3	4	4	3	5	2	4	3	4	3	3	4	5	4	4	5	2	5	4	4	4	4	3	5	4	5	4	5
780	1	21	4	1	4	5	4	2	4	4	3	1	4	5	2	2	4	4	4	5	5	5	4	3	4	4	1	3	5	5	4	4	4	3	3	4	4	3	5	4	4	4	5	5	4	4	4	5	5
781	1	20	4	4	5	5	4	5	5	4	4	5	5	5	5	5	5	5	5	5	5	5	5	4	5	5	5	5	5	4	3	5	5	5	5	5	4	5	4	5	5	4	3	4	5	4	5	5	5
782	2	19	2	3	4	4	2	3	2	3	2	4	5	3	2	3	3	2	5	3	3	4	3	3	2	3	4	3	3	1	3	2	4	5	5	5	4	3	4	4	4	5	3	5	1	1	3	5	1
783	2	21	4	4	3	3	4	4	5	3	3	5	4	3	5	4	5	4	3	5	3	4	4	3	3	3	4	5	4	5	4	5	3	4	5	2	4	3	2	5	5	4	5	5	5	3	4	5	3
784	2	18	5	4	4	5	5	4	4	5	4	5	5	4	4	5	4	5	5	5	5	5	4	5	4	4	5	4	5	5	5	4	4	3	4	4	4	4	3	4	3	4	3	3	3	4	3	4	4
785	1	23	4	3	3	3	4	3	2	2	3	3	4	4	4	2	4	3	2	2	3	2	3	3	5	4	2	4	4	4	4	3	2	2	3	3	5	3	3	2	2	4	4	2	1	2	3	2	2
786	1	23	5	5	5	4	5	5	5	4	5	5	4	5	5	5	3	3	4	5	3	5	5	4	5	5	5	5	4	5	5	4	4	2	5	5	5	2	2	3	4	4	4	5	4	4	5	5	2
787	2	19	5	4	4	4	3	5	5	3	3	5	3	4	4	4	4	4	3	5	3	5	4	5	5	5	4	3	4	4	3	2	3	4	5	5	1	4	4	3	3	2	5	4	4	2	4	4	5
788	1	23	4	4	1	1	3	3	4	5	3	2	1	3	2	2	3	5	5	1	3	1	4	5	5	1	2	4	3	5	4	5	3	5	2	5	4	5	3	4	4	4	4	3	4	4	5	4	3
789	2	20	2	2	2	2	1	1	2	3	1	1	2	3	2	1	1	2	2	2	2	2	3	3	1	1	3	2	1	1	1	1	1	1	1	1	3	2	1	2	2	1	1	2	1	1	1	1	1
790	1	19	2	4	4	4	2	5	3	2	3	5	5	3	4	4	1	2	3	3	2	4	3	1	2	4	3	4	4	3	4	3	5	3	4	3	5	4	4	4	4	4	4	5	3	4	5	5	3
791	2	19	1	1	1	2	1	1	2	2	1	5	1	1	2	1	1	1	1	1	1	1	2	2	1	2	1	1	1	1	1	1	1	2	1	1	1	1	1	1	1	1	1	1	1	2	1	1	1
792	2	21	5	4	4	4	3	4	5	4	4	4	4	3	3	4	4	3	4	4	4	5	5	4	4	3	5	5	4	5	5	5	2	2	2	2	2	3	2	3	1	3	3	3	2	4	4	1	1
793	1	23	2	2	1	3	2	1	3	3	1	4	3	3	2	4	1	3	1	2	3	2	3	2	5	3	3	3	2	3	3	3	4	3	3	3	3	4	3	2	2	3	4	4	3	3	3	4	2
794	2	21	2	2	3	3	1	2	1	3	3	2	2	1	3	3	1	1	4	1	3	1	4	2	1	3	1	2	3	3	3	1	3	3	1	2	3	3	2	1	2	3	2	3	4	1	3	3	2
795	2	21	5	5	2	2	5	2	2	1	4	2	3	2	2	2	3	2	2	1	4	2	5	3	5	3	2	2	5	2	1	1	3	1	1	2	2	2	2	2	3	2	1	3	2	2	2	4	2
796	2	17	2	1	2	2	2	2	2	1	3	1	1	2	2	5	3	2	2	3	2	4	2	4	2	2	4	2	2	2	4	2	3	2	3	3	2	1	2	2	2	2	2	2	2	3	2	2	2
797	1	20	5	4	4	3	3	3	3	4	5	4	4	4	5	3	3	4	4	5	5	4	4	5	4	4	4	4	4	5	5	4	4	4	3	2	4	3	4	5	4	3	4	4	4	4	3	3	4
798	1	22	3	4	4	3	5	2	5	2	4	1	3	3	2	2	3	3	2	4	2	5	4	1	5	4	2	5	3	4	5	5	4	4	3	4	4	4	4	4	4	4	4	3	5	4	4	5	4
799	2	19	5	5	2	5	5	5	5	5	5	5	5	4	5	5	5	5	5	5	5	4	5	5	5	4	4	4	5	5	5	5	4	2	5	5	5	5	5	4	5	5	4	5	2	4	5	5	5
800	1	21	1	3	5	5	1	5	5	4	4	4	5	5	3	4	5	5	5	5	5	4	1	5	1	5	4	5	2	5	5	4	5	5	5	4	3	4	5	5	1	4	3	2	5	5	5	2	1
801	1	20	5	5	3	3	5	4	5	4	5	5	4	5	4	5	5	5	5	5	4	5	5	4	4	4	5	5	5	5	5	5	4	3	5	5	5	3	3	2	4	4	4	5	3	3	4	3	3
802	1	20	1	1	3	3	1	5	5	2	5	1	2	5	1	1	2	2	2	5	2	2	2	1	2	3	1	5	2	3	3	4	5	5	5	5	5	4	4	5	5	4	5	4	2	3	5	5	1
803	1	22	2	3	2	3	3	3	1	2	2	1	2	1	2	1	1	2	2	4	1	2	2	2	2	2	1	1	1	5	5	5	2	2	2	2	3	2	2	2	3	2	1	2	5	1	1	3	2
804	1	21	5	5	5	5	5	4	2	5	4	5	5	5	4	4	5	2	4	5	5	5	4	5	5	5	4	5	3	3	5	5	5	4	5	5	4	5	5	5	5	5	4	5	4	5	5	5	5
805	1	17	3	4	4	4	5	5	5	5	4	4	5	3	4	5	3	3	3	3	4	3	4	4	4	3	3	4	4	4	4	5	4	5	4	4	4	3	2	4	3	5	3	3	4	4	3	2	2
806	1	19	5	4	4	4	4	4	4	3	4	2	5	5	5	4	5	4	4	4	5	3	5	4	4	2	5	4	3	4	4	5	3	2	3	5	3	4	4	4	4	4	3	4	5	3	5	4	4
807	1	22	5	5	4	5	5	5	4	5	5	2	4	5	2	5	3	5	4	5	4	5	5	4	4	4	5	5	4	5	5	5	4	5	5	5	5	4	5	5	5	5	5	5	4	5	5	5	1
808	2	21	3	3	3	2	3	1	2	4	1	1	3	3	1	1	3	5	4	1	4	2	2	5	2	2	1	3	2	2	2	3	5	5	5	5	5	4	5	5	5	4	3	3	2	3	4	1	3
809	1	23	4	4	2	2	5	2	5	5	5	5	3	4	5	5	5	5	4	5	5	2	5	5	4	3	5	4	4	5	5	5	5	5	5	5	1	5	4	5	5	5	5	4	2	3	5	5	1
810	2	18	4	4	3	4	3	5	4	5	5	3	3	4	4	1	4	4	4	4	4	5	3	3	4	5	4	4	4	4	2	4	3	2	3	3	1	3	2	2	4	3	2	3	5	2	2	2	1
811	1	17	4	3	4	3	2	2	3	2	2	2	3	3	3	4	3	2	1	3	3	2	3	3	4	3	5	4	3	3	3	3	2	2	1	3	3	4	2	3	2	2	2	3	3	3	2	3	3
812	1	20	2	2	2	2	3	3	2	3	2	3	4	2	2	2	2	2	3	3	5	1	2	4	2	2	3	3	2	5	4	4	3	1	2	2	2	2	1	2	2	2	2	1	1	3	3	1	1
813	1	21	4	5	2	2	1	4	5	2	4	2	2	5	2	2	3	1	2	4	3	3	3	1	4	4	2	4	4	5	3	1	5	5	5	4	5	2	2	2	4	5	2	2	2	2	2	2	2
814	1	20	1	1	1	3	2	1	1	4	2	1	4	1	1	2	4	3	3	1	3	3	1	3	1	3	1	2	1	5	5	5	5	5	5	5	4	5	1	4	5	5	5	5	2	2	4	5	5
815	2	20	1	2	2	2	2	2	3	1	3	2	3	2	2	3	4	1	2	3	1	2	1	1	2	2	3	2	5	3	2	5	3	3	5	3	3	2	3	2	2	3	2	2	1	2	2	5	3
816	2	21	5	5	5	5	4	4	5	5	4	4	5	4	5	5	4	5	5	5	5	4	5	5	4	4	5	4	4	4	4	2	2	5	5	5	4	5	5	4	4	4	5	4	4	4	5	5	5
817	1	19	5	4	4	2	2	4	4	5	5	5	4	4	3	4	4	4	4	4	5	5	3	5	3	5	4	4	3	4	5	4	3	4	3	4	5	3	3	4	5	3	5	5	4	5	5	5	4
818	1	18	2	1	3	2	2	5	1	2	3	1	2	3	2	2	2	1	1	2	3	3	2	3	3	2	3	1	3	4	4	4	3	4	4	5	4	4	4	4	4	4	4	4	4	4	4	5	5
819	1	21	3	2	4	4	1	4	4	3	5	4	4	4	4	4	3	3	5	5	4	5	1	4	1	4	4	1	2	5	3	5	4	4	3	4	4	4	3	4	4	3	4	4	2	2	4	4	3
820	2	19	3	1	3	4	2	2	3	2	2	2	2	2	2	1	1	1	1	2	2	2	2	1	2	2	2	1	1	2	1	1	3	3	4	5	3	4	5	4	3	3	4	4	4	3	5	4	3
821	2	21	5	2	5	2	4	5	4	4	3	4	5	4	4	5	4	4	3	4	3	1	4	5	4	5	4	4	3	2	5	5	5	4	4	1	4	5	3	5	5	3	4	3	4	3	5	4	4
822	1	20	2	4	5	4	5	5	4	5	5	5	5	5	4	4	4	5	5	5	4	4	3	5	5	5	4	5	1	4	3	4	3	4	3	5	4	3	2	4	4	4	5	4	5	2	3	4	5
823	2	22	3	3	2	3	2	2	4	3	3	3	3	3	1	4	5	3	3	3	3	4	2	5	3	3	2	3	2	4	3	3	3	4	3	3	4	2	2	3	3	4	4	5	4	2	4	5	3
824	1	22	1	2	1	1	3	3	3	2	4	1	2	2	3	2	3	3	2	2	3	1	2	2	2	1	1	2	1	3	3	5	4	3	5	2	5	3	4	4	5	3	5	2	4	4	5	5	4
825	1	22	4	5	4	4	3	4	3	1	4	2	4	5	2	1	1	3	2	4	2	3	3	2	3	3	4	4	4	4	5	4	4	4	4	4	3	3	2	5	4	4	2	4	5	5	3	4	5
826	2	20	4	2	2	2	2	4	3	3	2	3	2	4	3	3	4	3	3	3	4	3	2	4	3	3	2	4	4	3	5	3	2	4	4	3	3	4	4	3	3	2	3	3	3	3	2	2	3
827	2	21	2	3	3	3	4	2	3	5	2	3	3	3	4	3	3	3	2	3	2	3	2	3	4	3	3	2	4	4	4	2	2	5	5	5	5	4	1	5	5	4	5	5	1	5	4	5	5
828	1	21	1	1	5	4	4	3	4	2	5	5	5	3	1	5	2	2	4	5	3	4	1	4	1	2	5	4	1	4	5	4	4	5	5	3	5	3	1	4	5	3	2	1	3	4	4	1	3
829	2	20	5	5	1	2	4	2	4	4	4	3	1	4	2	2	3	2	3	4	4	1	5	2	4	2	3	4	2	1	3	2	5	4	5	4	4	2	3	1	5	4	2	2	4	3	3	2	2
830	2	17	5	4	4	5	2	5	5	5	5	4	5	5	4	2	5	5	5	5	5	4	5	5	4	5	3	4	5	4	5	5	5	3	4	3	4	3	5	3	4	4	5	4	4	4	3	4	4
831	2	18	4	5	1	1	5	1	2	3	2	1	1	1	1	3	2	2	1	2	3	2	1	3	5	2	3	2	4	2	2	1	2	2	3	2	2	1	2	2	2	1	3	3	4	3	1	2	1
832	1	23	5	3	3	3	4	4	5	3	3	4	2	2	3	4	3	2	3	5	2	4	4	2	5	3	3	4	5	4	5	2	5	2	5	4	5	5	5	5	5	4	5	5	5	5	5	5	4
833	1	21	5	5	5	5	5	5	4	2	5	5	5	5	5	4	1	5	2	5	1	5	5	1	5	5	5	5	5	5	5	5	5	5	5	5	5	3	5	2	5	5	5	4	5	5	2	5	5
834	1	20	4	4	4	4	3	5	4	5	4	4	5	2	1	2	3	1	3	4	3	4	5	4	5	2	1	5	4	4	5	3	4	3	5	3	4	5	4	3	3	3	4	3	5	4	4	5	2
835	2	20	3	2	1	2	1	3	2	2	1	2	5	2	2	1	2	2	2	2	1	2	2	2	3	3	1	2	3	1	2	3	1	2	1	3	2	1	2	1	1	2	2	3	3	2	3	2	2
836	1	21	4	4	1	4	4	4	3	3	4	2	4	4	4	4	3	3	4	4	5	4	5	4	5	4	3	5	1	4	4	4	3	3	4	3	4	4	3	4	4	4	4	5	4	3	3	3	5
837	2	20	5	5	4	4	4	3	3	5	3	4	2	2	5	4	4	5	5	5	4	3	3	5	3	4	5	5	3	4	4	4	3	4	3	3	3	5	4	5	4	3	3	5	3	5	3	5	4
838	2	22	3	4	1	1	5	2	5	3	3	1	1	3	2	1	3	2	4	4	3	2	3	4	4	1	1	3	4	5	5	4	2	4	2	3	2	4	3	3	2	4	4	4	3	1	3	3	4
839	2	19	4	3	2	2	3	4	2	5	3	4	2	4	3	4	5	4	4	5	4	3	3	4	5	3	4	5	4	4	3	4	4	3	4	4	4	5	4	4	3	5	3	3	3	4	4	4	4
840	1	20	3	4	4	4	5	3	4	5	4	5	4	5	5	5	5	4	4	4	3	4	3	5	4	5	4	5	4	4	4	3	5	4	5	4	3	4	4	3	2	3	4	4	4	4	4	5	4
841	1	21	5	4	4	5	5	2	4	1	5	4	5	5	4	5	2	2	2	4	2	4	5	5	5	5	5	4	2	4	5	5	4	5	5	5	4	5	5	5	5	5	4	5	5	5	5	5	5
842	1	20	5	4	5	5	4	4	4	5	5	5	5	4	5	5	4	5	4	4	5	5	5	5	5	4	4	3	5	4	5	5	5	4	5	5	2	2	4	5	5	5	4	5	4	5	4	5	4
843	1	23	4	2	5	3	2	2	2	3	3	3	3	4	2	4	4	3	4	4	4	3	3	3	3	3	3	3	3	4	3	3	5	5	5	5	5	5	5	4	5	5	5	4	5	5	2	4	4
844	2	21	3	2	2	5	3	4	4	3	5	4	4	3	4	4	3	5	3	4	5	4	3	5	2	3	4	4	1	5	5	4	3	3	3	3	5	4	4	4	3	4	1	5	1	1	5	5	2
845	1	18	5	1	3	5	4	3	4	4	3	4	5	1	3	3	4	4	4	4	3	3	4	3	3	4	4	5	3	3	4	4	5	4	3	4	2	4	3	5	4	5	3	4	5	5	5	3	3
846	1	20	5	4	2	3	4	5	3	4	4	4	3	4	3	4	4	5	5	3	5	5	5	4	4	4	5	4	4	3	4	3	4	3	4	4	3	4	4	4	4	3	4	5	3	5	3	4	3
847	2	21	4	4	4	4	5	1	3	2	5	1	4	4	4	4	2	2	1	4	2	5	5	2	5	2	3	5	1	4	4	5	5	4	4	1	3	4	4	3	4	5	4	4	3	4	3	3	2
848	2	21	2	1	2	1	1	2	1	2	2	2	1	1	2	1	1	1	1	1	3	1	3	1	1	1	2	1	1	3	2	2	5	3	3	4	4	1	3	1	4	4	5	4	1	1	1	5	1
849	2	21	3	2	1	2	3	5	2	2	5	1	2	2	2	1	1	1	2	5	2	2	2	2	2	3	1	4	2	3	2	2	2	3	5	1	2	2	2	2	1	2	2	1	2	4	2	3	1
850	1	20	4	4	3	4	4	4	5	5	3	3	3	3	3	4	3	5	5	4	4	4	4	4	5	4	4	5	4	5	4	3	5	4	4	3	4	4	1	5	4	5	5	4	3	3	5	5	5
851	2	23	4	3	5	1	2	4	3	5	4	3	3	4	3	3	3	4	3	5	4	3	3	3	5	3	5	3	4	4	3	4	3	3	3	4	3	4	3	5	4	4	3	3	3	2	4	4	4
852	2	17	5	3	2	1	2	4	5	1	5	4	1	4	4	4	1	1	1	3	2	1	3	1	5	2	3	4	3	3	5	3	3	3	4	3	3	2	5	4	4	5	4	4	4	5	5	4	3
853	1	20	3	2	1	3	2	1	4	2	2	1	1	3	5	3	3	3	2	1	3	2	2	3	4	2	2	1	5	4	4	5	4	5	5	5	5	5	4	5	5	5	2	5	2	2	4	3	2
854	1	21	5	4	5	5	4	2	4	2	5	5	4	3	2	5	2	1	1	5	2	5	5	1	5	5	5	4	5	5	4	4	4	2	4	3	3	5	5	5	5	3	5	4	5	5	5	5	4
855	1	22	2	2	2	2	3	2	3	4	1	3	2	3	1	2	3	4	4	1	4	3	3	4	2	2	2	2	3	3	3	2	4	3	3	3	3	5	3	5	3	3	4	3	3	3	5	3	3
856	2	19	4	3	3	1	1	2	3	3	4	1	3	3	2	2	2	2	2	2	4	1	1	2	2	2	3	2	3	4	4	3	3	1	2	2	2	2	1	2	2	2	3	2	1	2	4	1	3
857	1	20	4	5	4	3	4	3	4	5	5	1	5	5	1	2	3	3	4	4	3	3	4	5	4	2	1	4	5	4	4	5	5	4	5	5	5	5	5	4	5	4	5	5	4	5	4	5	5
858	2	21	1	3	3	3	1	2	2	2	1	1	5	2	2	1	2	2	2	2	2	1	2	1	1	2	3	2	3	2	2	3	1	1	1	1	1	3	1	2	1	1	2	2	4	4	2	2	2
859	1	23	5	4	5	5	4	3	5	4	4	2	5	5	5	5	5	4	5	3	5	5	5	5	5	5	4	5	5	4	5	5	4	5	3	3	4	4	5	5	5	4	5	3	5	5	5	5	5
860	1	20	5	2	2	5	1	5	5	1	4	5	5	5	4	5	5	2	1	5	1	5	5	5	4	5	1	5	5	5	4	5	5	5	5	5	4	3	1	3	5	5	5	5	5	1	3	5	2
861	1	20	4	4	2	2	4	1	3	1	2	3	4	1	5	4	4	2	1	1	1	3	4	2	4	3	5	4	4	4	4	3	4	3	5	3	3	5	3	4	4	4	4	5	1	1	3	4	1
862	2	21	3	1	1	1	1	1	2	1	2	2	3	2	3	2	3	2	1	1	2	4	2	3	3	1	2	2	2	4	3	4	3	2	4	2	2	5	3	5	4	4	5	5	5	4	3	5	2
863	1	18	4	4	3	4	5	5	3	4	5	2	3	3	1	2	5	5	3	4	4	4	5	4	2	4	1	4	3	4	4	4	3	5	5	4	4	2	5	2	4	3	2	3	5	5	4	2	3
864	2	21	3	1	2	3	1	2	2	3	1	2	2	2	4	1	1	1	1	1	3	1	1	2	2	2	1	2	3	2	1	2	3	2	3	3	5	1	1	3	4	5	1	2	2	3	1	2	2
865	1	23	2	2	3	4	2	4	3	3	4	2	3	2	3	4	2	2	3	2	2	4	2	4	3	1	2	3	2	2	3	4	5	5	5	5	5	3	5	4	5	5	3	5	1	2	3	3	2
866	1	21	2	3	2	3	3	1	2	3	3	3	2	3	3	2	1	1	1	3	2	2	3	2	1	2	3	3	2	2	3	1	3	2	1	1	2	4	2	5	2	1	3	3	1	2	1	1	3
867	2	20	1	2	1	1	1	5	5	1	5	1	1	3	1	2	1	1	1	5	4	1	1	2	1	1	1	5	2	3	4	3	3	2	2	2	2	2	3	3	3	3	1	1	3	2	1	2	2
868	1	23	4	1	2	3	1	4	1	2	2	3	2	2	1	1	1	3	1	2	3	2	2	2	2	1	3	2	2	5	3	3	5	5	5	5	4	4	5	5	1	4	4	4	4	3	4	5	4
869	1	23	3	1	3	2	2	2	2	2	1	2	1	3	2	2	2	1	3	3	3	1	3	1	3	3	4	2	1	5	5	5	5	2	5	5	5	1	5	1	1	5	5	4	4	4	2	5	3
870	1	23	1	1	2	2	1	2	3	2	3	1	2	3	3	2	1	2	5	1	1	1	2	5	2	3	2	1	1	3	3	4	2	2	1	3	4	3	2	1	3	3	3	2	2	3	3	3	1
871	2	17	1	2	3	3	2	1	2	1	1	1	2	2	2	2	2	1	5	1	1	1	1	1	1	3	1	1	1	5	5	1	3	4	3	4	5	3	1	2	3	3	4	1	4	4	2	4	3
872	1	19	3	4	3	4	3	5	4	2	5	5	4	2	4	4	3	1	2	5	3	4	5	2	4	3	5	5	5	4	5	5	5	4	5	3	5	5	5	5	5	5	2	5	5	5	4	5	5
873	2	19	3	2	4	3	3	2	3	3	2	2	4	3	5	2	4	2	4	2	3	4	4	3	3	2	3	3	3	4	3	3	2	3	4	3	4	4	5	2	3	4	2	2	2	3	3	3	3
874	2	20	5	5	4	5	5	5	5	4	5	5	5	5	4	4	4	5	4	5	5	5	5	4	4	5	5	5	5	4	5	4	5	5	5	5	5	5	5	5	5	5	4	4	5	5	5	5	5
875	2	23	4	1	1	1	4	1	1	1	2	1	1	1	2	3	2	1	1	1	1	5	2	2	1	1	1	1	2	5	5	4	1	2	1	1	1	1	2	1	1	1	1	1	1	2	1	2	1
876	2	20	4	4	1	1	3	3	2	2	2	4	2	3	4	4	2	3	2	2	2	4	5	3	4	1	4	2	3	2	2	2	3	1	1	1	2	1	2	2	2	2	2	2	3	1	1	4	2
877	2	21	4	2	1	1	3	3	3	1	2	2	4	2	1	2	1	1	1	3	1	1	5	3	5	1	3	1	5	4	4	3	3	4	4	3	5	4	4	3	5	4	4	5	3	3	5	5	3
878	1	20	3	4	3	3	3	3	3	3	3	3	4	3	3	2	3	3	4	3	3	5	1	3	3	3	3	3	3	3	5	3	4	3	3	4	5	3	4	4	2	4	2	3	4	2	4	4	3
879	1	21	5	4	4	4	5	4	4	3	4	4	3	1	4	2	4	4	4	3	3	4	5	4	4	3	5	3	4	4	4	4	5	5	5	4	4	4	4	4	4	4	4	4	1	1	3	5	2
880	2	23	4	4	4	3	4	4	4	4	4	4	5	3	3	5	5	4	4	4	4	5	4	5	2	4	3	4	4	4	4	3	5	5	5	5	5	5	5	5	5	4	4	4	3	4	5	5	2
881	1	18	5	5	4	4	4	5	5	5	5	1	4	4	5	2	5	4	5	4	5	4	4	5	5	5	5	2	1	5	4	5	4	5	4	5	4	5	3	5	5	5	5	5	1	1	5	5	1
882	2	22	4	3	3	4	5	4	3	5	4	4	3	4	3	4	3	5	3	4	5	4	3	4	5	5	4	4	2	4	4	5	4	5	3	4	5	4	3	5	4	3	3	2	2	1	4	5	2
883	2	23	3	5	3	3	4	3	2	1	1	1	3	2	3	1	2	2	1	2	1	3	5	2	5	4	2	3	5	4	5	5	5	5	4	5	5	4	4	3	5	3	3	4	3	5	3	3	3
884	2	21	2	3	2	3	3	2	2	1	1	2	2	3	3	4	5	1	2	1	1	1	2	2	2	2	3	1	2	3	2	3	1	1	2	3	2	2	1	1	2	2	3	3	3	1	1	2	1
885	2	21	2	4	4	3	2	4	4	2	2	4	4	3	2	2	2	2	4	4	4	4	3	4	3	3	3	3	3	2	4	2	4	4	4	4	5	5	5	3	5	5	3	4	4	3	2	4	5
886	2	19	3	3	2	2	3	3	4	3	3	2	2	3	2	3	2	3	3	3	3	4	3	4	5	2	3	3	4	1	2	2	2	2	2	1	2	2	1	1	2	1	2	3	3	3	3	4	3
887	1	20	5	5	5	4	5	5	5	4	4	4	5	5	5	5	5	5	5	5	5	5	4	5	5	4	5	5	5	5	5	1	5	5	5	5	5	5	4	5	4	5	4	5	3	5	4	5	5
888	1	23	4	4	4	3	3	5	5	5	4	3	3	4	2	4	5	4	5	5	5	3	3	5	4	4	3	4	3	4	4	5	4	4	4	4	5	5	5	5	4	5	5	2	4	3	5	3	3
889	2	23	2	1	3	3	2	1	2	3	3	3	1	2	2	2	2	3	2	1	2	2	3	2	1	2	2	2	3	3	4	3	4	3	2	4	4	5	3	5	4	3	3	3	3	3	5	2	2
890	1	19	4	4	5	4	5	3	5	3	3	2	4	4	2	3	3	3	3	5	4	4	3	4	3	3	1	4	4	4	4	3	3	3	4	2	3	2	3	3	3	3	3	4	5	3	2	4	3
891	2	19	3	3	5	3	5	3	3	4	3	1	2	4	1	3	4	4	4	2	3	4	4	5	2	3	2	3	3	4	4	4	4	4	2	1	2	1	3	3	2	4	5	3	4	4	3	3	4
892	1	21	2	4	3	4	4	4	4	4	4	3	5	4	4	3	5	4	3	5	4	4	3	4	4	3	4	4	5	5	3	5	4	4	5	5	3	4	4	5	3	3	3	4	4	5	5	3	5
893	2	19	2	1	1	2	3	2	2	1	1	1	1	3	2	1	1	3	2	3	2	2	1	3	1	2	1	1	1	2	2	2	5	5	5	4	1	5	2	5	4	1	5	5	5	5	5	5	5
894	1	20	5	5	4	4	4	3	5	4	5	5	4	4	5	5	3	4	4	5	5	5	5	4	5	5	5	5	4	5	4	5	5	5	5	5	5	5	1	4	5	4	5	5	5	4	5	5	4
895	1	19	4	4	2	1	4	5	5	4	5	5	1	5	5	5	5	5	4	4	5	2	4	4	5	1	5	3	4	4	5	5	5	5	5	4	5	4	5	5	4	5	5	5	4	5	5	4	5
896	2	20	3	4	2	3	2	3	3	3	3	2	3	2	3	3	3	3	4	3	2	2	1	2	2	4	4	4	2	2	4	4	3	3	2	2	4	3	3	3	2	3	5	3	2	4	4	3	2
897	1	19	5	5	5	4	5	5	4	5	5	3	5	4	5	5	4	5	5	5	5	5	4	5	5	5	5	4	5	5	5	1	5	4	4	5	3	3	4	3	5	5	1	1	3	2	3	2	2
898	2	21	4	4	5	4	4	3	3	3	3	4	5	4	3	5	4	2	4	4	3	4	3	3	5	5	3	5	4	4	4	4	4	3	3	4	4	4	5	4	4	4	2	3	3	4	4	5	4
899	2	21	3	4	3	4	3	4	4	4	4	2	3	3	4	3	3	3	4	2	2	2	3	3	3	4	4	3	2	4	3	3	3	2	2	2	2	4	2	2	3	3	2	3	3	1	3	3	4
900	1	21	5	5	3	5	3	4	4	4	4	4	4	5	4	5	4	4	5	5	4	4	5	5	3	4	4	4	4	4	5	4	5	4	4	5	1	5	3	4	4	5	3	5	5	4	4	4	4
901	1	21	1	3	5	5	4	4	5	3	3	3	4	4	5	3	4	3	2	5	2	5	3	2	4	4	4	2	2	3	5	1	5	5	5	4	4	4	3	4	5	5	4	5	5	4	4	3	5
902	2	18	3	4	3	3	4	2	4	5	3	4	3	3	5	3	4	3	5	3	5	5	4	3	4	2	3	4	3	4	4	4	4	4	4	4	4	2	3	3	1	4	3	3	2	2	5	3	3
903	1	20	4	5	4	5	5	5	3	5	4	5	3	4	3	4	5	4	3	4	4	3	3	4	4	3	3	3	5	3	4	3	2	4	4	5	5	4	5	3	5	5	4	5	5	4	4	4	4
904	2	20	3	3	1	1	2	3	3	2	3	3	1	4	4	3	3	4	3	4	3	2	3	4	4	1	3	2	2	4	2	3	2	2	3	4	2	2	3	3	2	2	4	3	4	4	3	4	3
905	2	21	5	5	3	4	5	5	4	3	2	1	4	5	5	3	3	4	5	4	4	5	3	3	5	4	4	4	4	3	3	4	5	5	4	2	5	3	2	1	5	4	2	2	3	1	3	3	2
906	2	21	4	4	5	5	2	5	5	3	4	2	4	4	2	1	4	4	5	5	5	4	4	4	3	5	3	1	5	4	4	5	1	2	1	1	2	1	1	1	2	1	2	1	2	1	1	1	1
907	2	20	2	3	3	1	2	3	3	1	2	2	1	2	1	3	5	1	1	2	2	2	1	1	2	1	2	2	2	2	1	2	1	3	2	3	1	3	2	1	1	3	2	1	1	2	2	2	2
908	2	23	1	2	2	1	1	1	1	4	1	4	1	2	4	5	4	3	3	1	4	1	1	3	1	1	5	1	1	1	1	1	2	3	2	1	2	1	2	1	2	2	1	1	2	3	2	2	1
909	1	22	1	5	2	2	5	3	4	4	4	5	3	4	5	4	4	4	3	4	4	2	5	5	2	2	4	2	4	4	3	4	5	3	4	4	4	2	4	2	5	4	5	3	5	3	2	4	3
910	2	22	2	2	2	2	1	3	3	4	3	2	1	5	2	2	2	2	1	3	3	2	2	2	3	3	3	5	3	2	3	4	2	3	3	3	3	5	3	4	2	4	3	2	1	2	5	3	3
911	1	21	5	5	5	5	5	5	5	5	4	4	4	4	5	5	5	5	5	5	3	3	5	4	5	5	5	5	5	5	4	4	5	5	5	5	3	4	5	4	4	5	5	5	5	4	4	5	5
912	1	20	4	4	2	3	4	3	3	1	3	5	3	3	4	4	2	1	3	5	3	3	4	2	3	2	4	2	5	4	3	4	4	4	3	4	5	3	3	3	4	4	2	4	3	3	4	4	4
913	1	21	5	5	4	5	5	5	4	4	1	5	4	4	5	4	5	5	5	5	5	5	5	5	5	5	4	5	5	4	5	4	5	5	5	5	1	5	5	5	5	5	2	3	5	4	5	4	2
914	1	21	4	3	3	4	4	2	3	1	5	4	4	3	3	4	1	1	2	4	1	5	4	1	4	4	3	3	4	4	4	5	1	4	5	4	5	5	4	4	3	5	3	5	4	3	5	4	3
915	1	23	4	4	3	4	5	3	3	4	5	4	3	4	4	4	3	4	4	4	4	5	4	4	5	3	5	3	4	4	4	2	5	3	3	4	4	5	2	4	4	4	3	4	3	3	4	4	4
916	2	23	5	3	2	1	5	2	5	1	4	2	3	5	3	2	2	3	3	5	3	2	3	1	4	1	1	5	5	3	2	3	3	3	3	3	3	3	3	4	3	2	2	2	2	3	4	4	2
917	1	20	5	5	1	1	5	1	2	3	1	1	1	2	1	1	1	2	5	1	3	1	4	2	5	1	3	2	4	5	4	4	3	2	3	4	4	5	5	5	3	4	3	2	4	5	4	4	5
918	2	21	4	5	3	4	4	4	3	4	3	4	5	5	4	5	5	1	4	4	3	5	4	3	3	5	3	4	3	4	4	4	3	4	4	5	3	1	5	4	4	5	5	3	4	2	5	4	4
919	1	19	4	5	5	3	5	5	4	3	4	4	4	5	3	2	4	4	4	3	5	4	5	5	4	3	5	5	5	4	4	4	4	3	4	3	3	4	4	4	5	4	5	5	2	1	5	4	1
920	2	21	3	3	1	1	3	5	2	1	1	2	2	3	2	2	2	2	2	1	1	2	3	3	2	2	2	3	4	2	2	3	3	4	5	3	2	4	4	4	3	5	3	4	3	3	4	4	4
921	2	22	2	2	2	1	3	3	2	2	3	1	1	3	3	2	2	2	1	1	1	3	2	2	2	2	2	3	3	2	2	3	3	2	2	3	2	2	2	2	1	2	1	2	2	2	3	2	2
922	1	21	3	4	3	1	3	2	1	2	2	3	2	3	1	2	2	1	5	4	4	3	5	1	5	4	1	2	3	5	5	5	5	5	5	4	5	4	1	1	5	5	2	2	1	2	4	4	1
923	1	22	2	3	4	4	3	4	5	5	3	5	5	3	5	4	5	5	5	4	4	5	4	5	4	5	5	4	3	3	4	1	4	4	3	5	4	4	5	5	4	5	5	4	5	5	5	5	4
924	1	20	4	4	4	2	5	4	3	4	4	1	3	3	4	3	3	4	4	4	5	4	5	4	5	3	4	5	4	4	5	5	4	4	4	2	5	2	3	5	3	3	4	5	4	4	5	2	5
925	2	17	2	2	3	1	2	3	2	2	2	2	2	2	2	1	2	2	1	1	3	2	3	1	1	1	1	2	2	2	3	3	2	1	2	1	1	3	2	1	2	3	2	3	2	1	2	1	3
926	1	20	4	4	5	4	4	5	5	5	4	4	5	5	5	4	5	2	4	5	5	4	4	4	5	4	5	4	5	5	5	5	5	5	5	5	5	5	5	4	5	4	5	2	4	5	5	5	4
927	1	20	5	5	5	5	5	5	4	5	5	5	4	5	5	4	5	5	5	4	4	5	5	5	5	5	4	5	4	4	5	4	5	5	5	4	5	5	5	3	4	4	5	5	4	2	5	5	2
928	2	21	2	1	4	2	2	5	2	5	2	3	2	2	2	4	5	4	4	2	4	3	4	4	2	2	2	2	2	4	5	5	5	4	3	2	3	4	3	4	3	4	4	4	1	1	3	5	1
929	2	20	5	3	3	4	5	4	4	5	3	3	4	4	2	4	4	3	4	4	4	4	5	3	5	4	5	5	5	3	4	3	1	1	2	1	2	3	5	4	1	2	4	4	5	2	4	4	3
930	2	19	4	5	1	3	3	3	3	3	4	3	4	3	2	4	2	3	5	3	3	4	4	4	4	4	2	2	4	4	2	4	3	4	3	3	2	3	3	3	3	3	5	5	3	1	2	5	2
931	1	21	2	1	1	2	1	2	2	2	3	2	2	2	2	3	1	1	3	3	1	2	2	2	2	3	4	2	1	3	4	4	4	4	4	5	3	4	3	4	4	4	3	5	5	4	3	3	3
932	1	20	4	3	2	1	3	4	5	1	4	3	1	4	3	5	1	1	3	3	2	1	4	2	3	1	5	5	5	4	3	4	4	3	3	3	5	4	3	4	4	4	4	4	5	4	3	3	5
933	1	22	3	3	2	3	2	4	3	3	2	2	4	3	4	2	3	4	3	4	3	3	4	3	4	2	3	2	4	2	3	2	2	4	4	3	2	3	2	3	4	3	3	2	2	3	3	2	3
934	2	22	4	4	3	2	2	2	2	1	4	3	2	2	4	4	1	1	2	2	1	2	5	1	5	2	3	1	5	4	4	5	3	5	4	4	4	5	4	4	3	3	3	3	5	1	5	3	3
935	1	19	3	3	4	4	4	4	3	4	4	2	4	3	3	4	4	2	3	3	3	1	3	3	2	4	2	3	3	2	1	1	4	4	4	4	5	3	5	3	4	4	4	3	2	2	1	4	3
936	1	21	3	2	2	2	2	2	2	1	2	1	1	3	2	1	3	5	3	1	2	1	1	2	2	2	3	4	2	3	5	5	4	5	2	2	5	4	5	5	5	4	5	5	1	1	5	4	1
937	1	21	3	4	4	3	4	5	4	2	4	3	3	4	3	4	2	1	2	4	1	4	5	4	4	4	3	3	4	4	5	5	5	4	4	3	3	2	4	4	3	4	4	4	4	5	4	5	1
938	1	19	1	5	3	3	4	3	5	3	4	3	4	5	5	4	2	2	4	4	2	2	2	3	2	3	5	2	4	4	4	5	2	4	4	4	4	3	4	3	1	4	5	4	5	3	4	4	5
939	1	21	5	5	5	3	4	4	5	5	5	2	5	5	2	3	3	5	4	5	5	5	4	4	5	5	3	5	4	1	1	1	4	4	4	3	4	5	5	5	4	4	1	1	4	5	5	1	5
940	1	19	5	5	5	4	5	5	4	5	5	5	5	4	5	4	4	5	5	5	5	4	4	4	5	5	4	5	4	5	4	5	5	5	5	5	5	5	5	5	5	5	5	5	5	5	5	5	2
941	1	20	2	4	4	3	2	4	5	4	4	3	3	4	3	1	5	3	4	5	4	3	3	4	4	5	4	4	1	4	4	3	4	3	5	4	3	3	3	4	3	5	5	4	3	4	4	5	5
942	1	18	3	3	4	2	4	2	3	4	3	2	3	2	2	4	3	2	2	4	4	4	5	3	4	3	4	4	4	4	2	2	4	2	3	3	1	2	4	3	3	3	3	3	2	3	2	3	3
943	1	19	5	4	3	4	4	5	5	4	4	4	4	3	3	2	4	4	5	4	4	3	5	4	5	4	3	5	4	4	5	4	2	3	4	3	3	3	3	5	4	4	4	4	3	3	5	1	3
944	2	20	4	4	3	5	4	5	5	5	4	4	5	5	4	4	4	4	3	3	4	4	4	4	5	4	4	4	4	3	4	3	5	4	4	5	4	5	4	5	4	4	5	4	4	5	4	4	4
945	1	19	4	3	4	4	4	5	4	5	3	4	4	3	5	5	3	5	5	5	3	4	4	4	4	4	4	4	4	3	5	4	4	5	5	4	5	5	4	5	4	4	4	4	1	1	5	4	2
946	1	18	3	3	3	2	2	3	4	3	4	3	4	4	1	2	3	1	2	4	3	2	3	2	3	3	4	2	3	4	3	4	3	3	4	3	3	3	1	2	2	3	3	2	3	3	2	3	2
947	1	23	5	5	4	5	5	2	5	5	5	4	5	4	4	4	5	5	4	5	4	5	4	5	4	5	4	5	4	4	5	4	4	4	4	4	5	5	5	5	5	5	5	2	4	5	4	5	4
948	2	19	2	2	1	2	1	2	1	1	3	1	1	3	1	2	1	1	1	1	2	1	4	1	1	1	1	2	2	1	2	2	4	5	5	3	4	3	3	3	4	5	3	3	3	3	5	3	1
949	1	19	5	4	1	3	5	4	4	4	3	2	3	3	2	1	4	3	4	2	3	3	5	3	5	2	2	3	4	4	3	3	4	3	5	3	4	4	5	3	3	5	4	3	4	4	3	5	5
950	1	20	5	5	3	3	4	4	3	5	5	4	4	4	2	5	3	4	4	5	4	4	4	3	4	4	5	4	5	5	5	4	4	3	3	3	3	3	3	4	4	4	5	4	1	4	4	5	4
951	1	21	5	1	4	4	3	2	4	1	3	2	3	5	2	2	1	1	1	5	1	3	3	3	4	3	4	5	4	5	3	4	5	4	3	4	4	5	1	4	5	4	3	5	5	4	4	4	3
952	1	20	3	3	3	5	3	5	5	4	4	3	3	3	3	4	3	3	5	4	5	4	4	4	2	4	3	4	2	4	3	5	4	5	3	3	4	3	2	5	4	5	4	4	4	5	4	4	5
953	1	19	4	4	5	5	4	5	5	5	5	4	5	5	4	5	5	5	4	5	5	3	5	4	4	4	5	5	5	5	5	5	5	5	4	5	5	3	5	5	5	5	5	5	4	4	4	5	4
954	1	19	4	4	4	3	3	4	5	3	3	4	5	3	5	4	5	4	4	4	1	4	4	5	4	4	3	4	4	4	4	3	5	5	5	5	5	5	2	4	4	5	3	5	1	1	4	3	1
955	1	18	1	2	1	1	1	1	5	2	1	1	1	1	1	1	2	1	1	1	4	1	2	1	1	2	1	1	1	5	5	5	4	4	4	4	4	3	3	3	4	3	4	4	4	4	4	4	5
956	2	19	2	3	3	2	2	3	3	2	2	2	1	2	1	2	2	1	2	1	3	2	2	3	3	3	1	1	2	5	5	3	2	3	2	2	3	1	2	1	2	2	3	1	2	2	3	2	1
957	2	23	4	4	5	4	4	5	5	4	5	2	3	5	1	3	3	4	3	5	4	4	5	4	4	4	3	3	3	5	5	4	4	5	4	3	4	3	5	3	3	4	4	4	4	3	3	4	5
958	2	21	3	2	2	1	4	3	2	4	3	2	2	4	2	3	4	4	3	4	4	1	3	4	3	1	3	2	2	2	3	4	3	2	4	2	3	4	2	5	4	5	3	3	2	3	5	2	2
959	1	17	2	1	1	1	1	4	5	1	5	1	1	4	1	1	5	1	1	4	1	1	1	1	1	1	4	4	2	4	5	4	4	2	3	4	3	3	4	3	4	3	2	5	4	5	3	4	4
960	2	19	2	1	2	1	1	2	3	1	2	1	1	1	2	2	1	2	3	1	1	1	2	2	3	1	1	2	2	2	2	2	2	3	1	2	2	4	2	5	3	2	3	3	1	2	5	3	2
961	1	19	3	4	2	3	4	4	3	3	4	2	2	2	2	2	3	3	2	4	4	3	4	4	5	5	2	3	4	3	3	3	4	4	3	5	4	4	5	5	4	4	5	5	3	5	4	4	1
962	1	20	5	5	4	4	5	4	5	1	5	4	4	4	5	5	1	2	2	4	3	5	4	2	5	5	5	5	4	3	5	5	5	5	4	4	4	5	2	3	4	5	5	5	3	4	3	5	5
963	2	21	4	4	2	3	2	2	5	3	3	2	2	2	2	2	1	2	1	4	2	2	5	1	5	1	4	4	5	4	4	4	4	4	3	5	5	4	4	4	5	4	4	3	4	3	4	3	4
964	1	18	3	4	4	5	3	5	5	5	5	4	5	5	5	5	5	5	4	4	2	4	4	5	3	5	5	5	4	5	5	5	4	4	5	5	5	5	5	5	5	5	5	5	5	4	5	5	5
965	2	17	2	2	2	4	2	2	3	3	3	2	2	4	1	2	2	2	2	3	3	2	2	3	1	1	2	2	2	4	3	4	4	3	4	5	4	3	2	4	4	3	4	4	4	2	5	5	4
966	2	20	3	2	1	3	2	1	2	2	2	3	3	2	2	1	3	1	2	3	2	1	5	2	3	2	3	1	2	3	1	2	1	3	4	3	3	4	2	5	2	1	4	4	2	2	3	4	2
967	1	21	5	5	5	5	5	5	5	5	5	5	5	5	5	5	5	5	5	5	4	4	4	5	5	5	5	4	1	4	4	5	5	4	4	3	2	2	1	4	3	5	4	3	5	4	5	3	4
968	1	22	2	2	4	2	3	3	3	2	3	4	2	3	1	1	2	1	5	3	4	4	3	2	2	3	1	3	3	2	3	3	3	4	4	2	3	4	3	3	2	3	4	5	2	2	3	5	3
969	1	23	3	5	5	4	3	4	4	4	4	5	5	3	1	4	5	4	5	3	4	4	3	5	3	5	5	3	5	1	2	3	5	4	5	3	4	4	4	4	2	5	5	5	3	2	3	5	1
970	2	17	1	1	2	2	2	2	1	5	2	2	2	1	1	1	2	2	1	2	2	2	1	1	1	2	2	2	2	1	1	2	2	1	2	1	1	1	3	1	1	1	1	1	1	2	1	1	1
971	1	19	5	4	2	1	4	4	4	4	4	4	1	5	5	4	2	1	5	5	5	1	4	2	4	1	3	3	1	3	2	5	3	4	4	5	2	4	3	4	5	3	5	4	5	4	3	4	4
972	1	21	5	5	5	5	5	4	2	5	5	5	4	5	5	5	5	5	4	3	5	5	5	2	4	5	4	5	4	5	4	3	4	5	3	4	3	2	3	2	5	5	1	1	1	1	1	1	2
973	1	21	5	2	2	2	1	2	1	2	4	2	1	3	2	1	3	1	2	2	1	5	2	2	1	1	2	1	1	2	5	5	1	2	1	2	2	2	2	2	2	3	2	1	3	3	2	2	3
974	2	20	3	3	3	4	4	4	3	3	3	4	3	3	4	3	4	4	5	4	5	4	3	5	2	4	3	4	4	1	3	2	2	1	2	3	1	5	3	5	2	2	4	2	2	2	4	2	2
975	1	23	3	4	3	2	2	3	3	4	2	2	3	3	3	1	4	2	3	4	3	3	3	2	3	5	2	4	3	3	2	4	4	2	4	3	2	1	3	3	2	3	4	5	3	2	3	4	2
976	2	23	3	1	1	3	4	5	4	5	3	5	4	4	3	3	5	5	3	4	5	4	1	4	3	4	3	5	5	4	5	4	4	2	4	4	4	5	2	4	5	3	5	4	5	5	1	4	4
977	2	19	2	2	1	1	2	3	3	3	3	3	2	2	3	1	2	4	2	4	2	3	3	3	2	3	3	4	3	1	3	3	3	3	3	4	2	3	2	3	3	3	3	2	3	4	2	2	3
978	1	22	4	2	1	1	3	1	4	4	3	3	3	2	2	3	3	3	3	3	3	2	4	3	3	1	4	4	3	4	3	1	2	2	2	3	3	3	2	4	4	3	4	4	1	1	3	3	1
979	1	20	1	3	1	2	1	3	1	1	2	1	2	2	3	3	3	2	3	4	4	3	2	2	2	1	3	2	1	3	3	5	1	4	1	4	4	4	3	4	4	4	3	4	4	5	3	5	4
980	2	23	5	5	5	4	4	3	5	3	3	4	5	4	5	4	5	4	5	5	5	4	3	5	3	4	4	4	5	3	5	4	4	4	4	5	5	2	3	2	5	3	3	5	3	4	3	5	4
981	2	20	4	5	5	5	4	3	5	3	5	5	5	5	5	2	3	3	3	4	3	5	1	3	4	5	3	4	5	4	3	5	2	2	2	2	2	4	1	3	2	3	3	4	3	3	5	2	3
982	2	23	1	1	2	1	1	2	2	2	1	3	3	2	2	2	1	2	3	3	2	1	2	2	2	2	2	3	2	2	2	2	4	4	4	5	4	3	2	3	4	3	3	2	3	2	1	2	2
983	2	22	1	4	2	1	4	5	4	5	5	3	1	3	1	2	1	1	2	4	2	2	1	3	5	1	5	3	4	4	2	2	3	1	5	2	2	3	3	2	3	1	2	2	1	2	3	2	2
984	2	23	4	4	2	3	4	4	3	4	2	2	2	3	3	3	4	4	2	3	3	2	4	3	4	3	4	4	4	3	4	4	3	2	2	2	2	4	4	4	1	2	3	3	2	3	2	4	2
985	2	20	5	5	4	4	4	5	5	2	5	5	4	5	5	5	5	5	4	5	4	4	5	4	4	5	5	4	5	4	5	4	5	4	5	5	4	5	5	5	5	5	4	5	5	5	4	5	5
986	1	22	4	4	3	4	4	4	3	5	5	3	4	5	3	5	5	4	5	4	5	3	4	5	4	4	4	2	3	5	5	5	4	4	4	1	5	5	1	4	3	3	5	3	5	5	3	4	3
987	1	23	5	5	4	4	5	1	2	5	1	4	4	2	3	4	4	4	5	3	4	4	5	4	4	4	3	2	5	4	4	5	4	5	5	4	4	4	5	4	4	4	4	4	3	4	5	4	4
988	2	20	4	5	5	5	5	4	5	5	5	4	4	1	4	5	3	5	5	4	4	5	4	5	5	5	5	5	5	4	3	4	5	5	5	5	5	3	5	3	4	5	4	5	5	5	5	5	5
989	1	21	4	5	3	4	3	4	4	5	5	4	4	3	2	4	4	2	4	5	3	5	3	5	4	4	4	3	5	4	5	4	3	3	3	4	3	4	3	4	4	3	3	1	3	2	3	3	5
990	2	20	4	4	3	3	4	4	4	2	4	4	3	5	1	4	3	4	3	5	4	3	4	2	3	2	2	5	4	2	1	4	5	4	4	3	3	3	3	3	4	4	2	4	5	5	4	3	5
991	2	21	4	3	4	5	5	5	5	5	4	3	4	5	3	1	5	5	4	5	5	5	4	5	3	3	4	5	4	5	4	5	4	2	1	5	1	2	5	3	5	5	3	3	4	5	3	4	5
992	1	20	4	1	1	2	2	3	5	2	2	3	2	3	2	2	1	2	1	1	1	2	4	1	4	3	2	2	2	1	2	3	3	3	4	4	3	2	3	3	5	4	2	1	3	3	2	2	2
993	1	21	4	4	4	5	5	5	1	5	4	2	5	5	2	2	5	5	5	5	5	5	4	5	5	4	2	5	5	4	4	5	3	4	3	1	4	4	4	4	5	3	3	4	3	4	4	4	4
994	2	21	2	1	1	2	1	5	5	2	4	1	1	5	2	2	1	3	2	5	2	1	1	2	1	2	3	5	3	3	3	4	2	2	4	2	2	2	3	5	1	2	1	2	1	2	2	2	3
995	1	23	4	5	5	1	5	5	4	4	5	5	2	5	5	5	4	4	5	1	4	2	5	4	5	2	5	4	5	5	5	1	5	5	5	5	5	5	5	5	5	5	5	4	5	4	4	5	5
996	1	20	4	3	3	4	3	3	3	4	3	1	4	4	2	2	3	5	4	4	4	4	3	4	5	4	1	5	5	3	4	3	3	3	3	3	4	3	4	5	4	4	5	4	1	1	3	5	3
997	1	20	3	3	3	4	4	2	2	2	1	2	3	4	1	5	3	2	3	3	2	2	4	2	4	5	3	2	2	3	3	2	5	4	4	5	4	5	5	5	5	5	3	5	5	5	4	5	5
998	1	23	4	2	2	3	4	4	3	3	3	4	3	3	4	1	3	4	2	3	3	4	4	3	2	4	2	2	4	4	3	1	4	4	5	5	4	3	2	4	2	4	5	2	1	1	2	4	1
999	1	21	4	4	4	3	5	2	1	5	1	4	4	1	2	4	3	4	4	2	4	5	4	3	4	3	4	1	4	3	3	4	4	4	4	4	5	4	1	3	4	4	4	1	5	3	3	4	2
1000	1	19	5	3	4	5	4	4	5	4	3	2	3	3	4	2	4	4	4	4	5	4	4	4	4	2	3	4	3	3	4	3	4	5	4	4	4	5	5	3	5	3	3	5	2	3	5	5	5
1001	2	17	5	5	5	4	5	4	5	4	4	3	5	5	2	2	4	5	5	5	5	5	4	5	4	1	3	5	5	5	4	5	4	5	5	4	5	3	5	2	4	4	5	5	4	5	3	5	4
1002	1	21	4	5	5	4	3	4	3	4	5	4	4	5	4	4	4	4	5	5	3	5	5	4	5	4	4	5	4	3	3	4	4	3	4	4	4	4	5	4	4	3	4	4	3	4	4	4	4
1003	1	22	5	5	5	5	4	5	4	4	5	5	3	5	5	5	4	5	4	5	5	5	5	5	5	5	5	4	5	5	5	2	5	4	5	5	4	5	5	5	5	4	5	5	5	4	5	5	5
1004	2	19	4	4	4	5	4	2	4	5	5	4	4	3	3	5	4	2	3	4	4	4	4	4	3	4	5	1	4	3	5	4	5	5	4	3	5	1	3	1	5	5	3	3	4	5	2	3	5
1005	1	23	4	3	1	1	4	2	1	2	1	5	2	2	4	5	2	2	2	2	2	1	4	2	4	2	5	3	5	2	1	2	2	1	2	2	2	1	2	3	3	3	4	4	2	3	2	4	3
1006	1	17	2	4	3	2	2	4	4	1	2	2	4	2	2	3	1	1	5	4	3	3	3	3	3	4	4	3	3	5	5	5	5	5	4	5	5	3	2	3	5	5	4	5	1	2	3	5	2
1007	1	18	3	3	4	4	3	5	5	3	5	5	4	3	5	5	1	1	4	4	3	4	4	1	4	2	3	5	5	5	4	4	2	4	4	2	3	4	4	3	3	4	4	3	4	3	3	2	3
1008	1	17	4	5	3	3	4	4	4	5	5	4	4	3	4	5	4	3	4	5	4	3	3	5	3	1	5	4	4	4	4	4	4	3	3	4	3	4	4	5	3	4	2	1	4	5	5	2	3
1009	1	20	1	1	1	3	1	3	4	4	2	1	1	1	4	2	2	2	3	1	1	1	1	3	1	1	2	4	1	5	4	3	3	4	4	5	5	3	3	5	5	4	3	5	5	3	3	5	3
1010	2	17	3	2	4	2	3	3	4	2	3	4	3	2	2	4	1	2	3	2	2	3	3	2	3	2	2	3	3	3	2	3	4	3	4	3	3	4	4	2	3	4	2	3	3	3	2	3	2
1011	1	23	1	1	1	1	1	1	1	3	3	1	2	3	1	1	2	1	1	1	2	1	2	1	1	2	2	1	2	4	4	3	5	5	3	4	3	5	5	5	4	3	5	4	5	3	4	4	4
1012	1	17	2	3	4	2	2	2	1	5	3	3	4	3	2	2	5	5	5	3	5	4	2	5	1	5	3	2	2	5	5	4	1	5	5	5	3	5	1	5	5	5	5	5	5	5	5	5	4
1013	1	21	4	3	4	4	2	3	4	5	4	3	5	5	4	3	4	4	4	5	5	4	1	4	5	2	4	5	4	3	4	4	4	4	3	2	4	4	1	4	3	3	4	4	1	4	5	5	4
1014	1	21	2	2	3	4	4	4	4	2	3	4	2	3	4	2	2	3	4	3	3	2	2	2	4	2	4	4	2	3	3	1	3	2	3	2	3	3	3	3	4	2	4	4	3	4	4	4	3
1015	2	17	4	2	4	3	1	3	3	2	2	2	2	3	3	1	2	1	1	3	3	4	4	1	4	3	3	2	3	3	4	4	3	2	2	3	3	5	5	5	3	3	3	2	3	3	5	4	3
1016	1	19	5	3	5	4	5	5	4	4	4	3	4	4	3	5	4	5	4	4	5	5	3	5	4	5	4	5	5	4	5	4	4	2	4	4	4	3	5	4	5	5	3	4	3	3	4	4	3
1017	1	22	2	3	4	5	2	5	5	5	4	5	3	5	5	5	4	3	1	1	1	5	1	3	2	5	1	5	2	3	3	4	4	5	4	4	5	5	2	5	5	5	5	5	5	5	5	5	5
1018	2	19	5	5	4	3	5	4	4	4	5	3	4	5	3	3	3	4	4	3	5	5	4	5	4	5	4	4	4	3	5	3	4	5	5	3	4	3	3	4	4	4	4	4	3	4	4	4	4
1019	2	23	4	5	5	3	3	4	3	4	3	5	5	4	4	5	4	5	4	3	5	4	5	4	4	2	4	3	4	5	4	4	5	3	5	3	4	2	4	5	4	5	5	5	4	4	4	4	1
1020	2	21	2	3	4	3	2	5	2	5	4	3	5	2	2	3	5	4	5	2	5	3	4	5	3	2	3	3	2	4	4	4	2	3	4	3	3	3	3	3	2	2	3	2	4	3	1	3	3
1021	1	20	5	5	3	4	4	2	2	4	3	1	3	2	3	4	4	4	5	2	4	3	3	4	4	4	2	1	4	4	4	4	4	4	5	4	4	5	5	4	4	3	3	2	4	4	4	1	4
1022	2	20	1	1	1	3	1	1	1	2	1	1	3	1	1	2	1	1	1	1	1	1	3	2	1	2	1	2	2	2	1	1	1	1	5	1	1	4	1	4	1	1	1	1	1	1	4	1	1
1023	1	22	4	2	4	4	4	3	5	4	3	2	5	5	5	3	5	5	3	4	4	4	4	5	5	4	3	4	5	4	5	4	4	4	3	5	5	4	5	4	4	4	3	4	1	2	3	4	1
1024	1	19	3	2	2	2	1	4	5	1	4	2	1	3	1	3	3	3	2	4	1	2	4	3	2	1	2	5	1	5	3	5	5	5	5	5	5	4	4	5	4	5	4	5	4	5	4	5	2
1025	1	20	3	4	4	4	4	4	5	4	5	4	5	4	4	4	4	4	4	3	4	4	4	4	3	5	4	3	2	4	4	4	5	4	5	4	4	4	4	4	4	5	5	5	4	5	4	5	4
1026	2	20	1	1	1	2	2	1	1	4	1	1	1	4	1	1	2	2	1	1	2	2	1	2	2	1	2	1	2	5	5	5	3	3	3	5	2	4	5	5	4	4	5	5	5	5	5	4	5
[truncated: 33 more columns]

## Sheet: 正式问卷信效度
				7	8	9	10	7	8	9	10
1	.预调研究量表的信效度检验		表1.预调研究量表的信效度检验
			维度	克隆巴赫系数	题项数	CITC	删除项后的克隆巴赫系数	KMO值	Bartlett 的球形度检验
	个人认知								卡方检验	自由度	显著性水平
	感知价值	1	总体量表	0.890543	25	[0.382,0.572]	[0.884,0.888]	0.899505	4281.95	300	<0.001
	社会网络	2	个人认知	0.877125	12	[0.377,0.672]	[0.861,0.879]	0.918814	2291.19	66	<0.001
	行为	3	了解程度	0.910079	8	[0.689,0.733]	[0.896,0.900]	0.943521	1673.03	28	<0.001
	了解程度	4	预估程度	0.822774	4	[0.616,0.676]	[0.763,0.791]	0.808992	545.171	6	<0.001
	预估程度	5	感知价值	0.822891	9	[0.474,0.586]	[0.798,0.811]	0.827678	1176.2	36	<0.001
	感知经济	6	感知经济	0.780764	3	[0.590,0.656]	[0.662,0.734]	0.696832	338.136	3	<0.001
		7	感知环境	0.77618	3	[0.606,0.617]	[0.692,0.705]	0.702176	323.442	3	<0.002
		8	感知社会	0.774316	3	[0.598,0.617]	[0.688,0.709]	0.701227	321.271	3	<0.003
	感知环境	9	社会网络	0.814818	4	[0.599,0.658]	[0.756,0.784]	0.804885	517.622	6	<0.004
	感知社会
2	.预调研量表的共同方法偏差检验		表2.预调研量表的共同方法偏差检验
			组件	初始特征值			提取载荷平方和
				总计	方差百分比	累积 %	总计	方差百分比	累积 %
			1	7.04958	28.1983	28.1983	7.04958	28.1983	28.1983
			2	3.13135	12.5254	40.7237	3.13135	12.5254	40.7237
			3	2.07853	8.31414	49.0378	2.07853	8.31414	49.0378
			4	1.68889	6.75555	55.7934	1.68889	6.75555	55.7934
			5	1.39699	5.58795	61.3813	1.39699	5.58795	61.3813
			6	1.14268	4.57071	65.952	1.14268	4.57071	65.952
			7	0.656729	2.62691	68.579
			8	0.608625	2.4345	71.0135
			……	……	……	……
			……	……	……	……
			……	……	……	……
			23	0.326262	1.30505	97.5561
			24	0.32246	1.28984	98.846
			25	0.288503	1.15401	100
			提取方法：主成份分析。
3	.预调研旋转后的成分矩阵		表3.预调研旋转后的成分矩阵
				成分
				1	2	3	4	5	6
			A1	0.751291
			A2	0.786949
			A3	0.782866
			A4	0.729271
			A5	0.779848
			A6	0.741632
			A7	0.778761
			A8	0.767974
			A9		0.773452
			A10		0.753419
			A11		0.79981
			A12		0.80739
			B1					0.801591
			B2					0.762285
			B3					0.790716
			B4						0.778809
			B5						0.754728
			B6						0.806174
			B7				0.767731
			B8				0.811788
			B9				0.789097
			C1			0.724155
			C2			0.80473
			C3			0.78622
			C4			0.717114
			提取方法：主成分分析法。 旋转方法：凯撒正态化最大方差法。
			a. 旋转在 6 次迭代后已收敛。

## Sheet: 正式问卷SPSS信效度
			可靠性
			备注
			已创建输出		02-DEC-2024 10:38:59
			注释
			输入	数据	F:\zz\数据1.1.sav
				活动数据集	数据集0
				过滤器	<无>
				权重	<无>
				拆分文件	<无>
				工作数据文件中的行数	403
				矩阵输入
			缺失值处理	对缺失的定义	将用户定义的缺失值视为缺失。
				使用的个案数	统计基于所有那些对于过程中的所有变量都具有有效数据的个案。
			语法		RELIABILITY /VARIABLES=A1 A2 A3 A4 A5 A6 A7 A8 A9 A10 A11 A12 B1 B2 B3 B4 B5 B6 B7 B8 B9 C1 C2 C3 C4 /SCALE('ALL VARIABLES') ALL /MODEL=ALPHA /SUMMARY=TOTAL.
			资源	处理程序时间	00:00:00.00
				耗用时间	00:00:00.00
			标度：所有变量
			个案处理摘要
					个案数	%
			个案	有效	403	100
				排除a	0	0
				总计	403	100
			a. 基于过程中所有变量的成列删除。
			可靠性统计
			克隆巴赫 Alpha	项数
1			0.890543	25																							0.890543	25	[0.382,0.572]	[0.884,0.888]	0.382	0.572	0.884	0.888
1																											0	0	#REF!	#REF!	#REF!	#REF!	#REF!	#REF!
1			项总计统计																								项总计统计	0	#REF!	#REF!	#REF!	#REF!	#REF!	#REF!
1				删除项后的标度平均值	删除项后的标度方差	修正后的项与总计相关性	删除项后的克隆巴赫 Alpha																					删除项后的标度平均值	#VALUE!	#VALUE!	#VALUE!	#VALUE!	#VALUE!	#VALUE!
1			A1	80.8213	259.988	0.530248	0.885048																				A1	80.8213	[0.000,100.000]	[0.861,0.888]	0.000	100.000	0.861	0.888
1			A2	80.9355	258.866	0.545475	0.884644																				A2	80.9355	[0.000,100.000]	[0.861,0.888]	0.000	100.000	0.861	0.888
1			A3	80.866	258.077	0.553624	0.884407																				A3	80.866	[0.000,100.000]	[0.861,0.888]	0.000	100.000	0.861	0.888
1			A4	80.9727	257.778	0.559755	0.884254																				A4	80.9727	[0.000,100.000]	[0.861,0.888]	0.000	100.000	0.861	0.888
1			A5	80.8834	257.312	0.571552	0.883967																				A5	80.8834	[0.000,100.000]	[0.861,0.888]	0.000	100.000	0.861	0.888
1			A6	80.928	258.44	0.547294	0.88457																				A6	80.928	[0.000,100.000]	[0.861,0.888]	0.000	100.000	0.861	0.888
1			A7	80.7866	260.905	0.511159	0.885502																				A7	80.7866	[0.000,100.000]	[0.861,0.888]	0.000	100.000	0.861	0.888
1			A8	80.7965	260.416	0.504675	0.885606																				A8	80.7965	[0.000,100.000]	[0.861,0.888]	0.000	100.000	0.861	0.888
1			A9	80.8759	263.144	0.410444	0.887881																				A9	80.8759	[0.000,100.000]	[0.861,0.888]	0.000	100.000	0.861	0.888
1			A10	80.8685	263.547	0.422696	0.887531																				A10	80.8685	[0.000,100.000]	[0.861,0.888]	0.000	100.000	0.861	0.888
1			A11	80.9404	261.504	0.444576	0.887055																				A11	80.9404	[0.000,100.000]	[0.861,0.888]	0.000	100.000	0.861	0.888
1			A12	80.8313	265.121	0.381918	0.888486																				A12	80.8313	[0.000,100.000]	[0.861,0.888]	0.000	100.000	0.861	0.888
1			B1	81.0074	263.624	0.414496	0.887737																				B1	81.0074	[0.000,100.000]	[0.861,0.888]	0.000	100.000	0.861	0.888
1			B2	81.0372	262.548	0.421416	0.887623																				B2	81.0372	[0.000,100.000]	[0.861,0.888]	0.000	100.000	0.861	0.888
1			B3	81.0645	262.603	0.428555	0.887426																				B3	81.0645	[0.000,100.000]	[0.861,0.888]	0.000	100.000	0.861	0.888
1			B4	81	262.453	0.434014	0.88729																				B4	81	[0.000,100.000]	[0.861,0.888]	0.000	100.000	0.861	0.888
1			B5	80.9677	263.066	0.422515	0.887559																				B5	80.9677	[0.000,100.000]	[0.861,0.888]	0.000	100.000	0.861	0.888
1			B6	81.0248	263.472	0.413347	0.887777																				B6	81.0248	[0.000,100.000]	[0.861,0.887]	0.000	100.000	0.861	0.887
1			B7	81	262.274	0.437659	0.887203																				B7	81	[0.000,100.000]	[0.861,0.887]	0.000	100.000	0.861	0.887
1			B8	80.9901	264.368	0.397204	0.888141																				B8	80.9901	[0.000,100.000]	[0.861,0.886]	0.000	100.000	0.861	0.886
1			B9	81.1588	263.348	0.392088	0.888394																				B9	81.1588	[0.000,100.000]	[0.861,0.886]	0.000	100.000	0.861	0.886
1			C1	80.9727	259.763	0.514882	0.885351																				C1	80.9727	[0.000,100.000]	[0.861,0.879]	0.000	100.000	0.861	0.879
1			C2	80.9132	261.995	0.456529	0.886739																				C2	80.9132	[0.000,100.000]	[0.861,0.879]	0.000	100.000	0.861	0.879
1			C3	80.9007	260.642	0.485108	0.886054																				C3	80.9007	[0.000,100.000]	[0.861,0.879]	0.000	100.000	0.861	0.879
1			C4	81.0199	260.582	0.488307	0.885978																				C4	81.0199	[0.000,100.000]	[0.861,0.879]	0.000	100.000	0.861	0.879
1																											0	0	#REF!	#REF!	#REF!	#REF!	#REF!	#REF!
1																											0	0	#REF!	#REF!	#REF!	#REF!	#REF!	#REF!
1			可靠性																								可靠性	0	#REF!	#REF!	#REF!	#REF!	#REF!	#REF!
1																											0	0	#REF!	#REF!	#REF!	#REF!	#REF!	#REF!
1			备注																								备注	0	#REF!	#REF!	#REF!	#REF!	#REF!	#REF!
1			已创建输出		02-DEC-2024 10:38:59																						已创建输出	0	#REF!	#REF!	#REF!	#REF!	#REF!	#REF!
1			注释																								注释	0	#REF!	#REF!	#REF!	#REF!	#REF!	#REF!
1			输入	数据	F:\zz\数据1.1.sav																						输入	数据	#VALUE!	#VALUE!	#VALUE!	#VALUE!	#VALUE!	#VALUE!
1				活动数据集	数据集0																						0	活动数据集	#VALUE!	#VALUE!	#VALUE!	#VALUE!	#VALUE!	#VALUE!
1				过滤器	<无>																						0	过滤器	#VALUE!	#VALUE!	#VALUE!	#VALUE!	#VALUE!	#VALUE!
1				权重	<无>																						0	权重	#VALUE!	#VALUE!	#VALUE!	#VALUE!	#VALUE!	#VALUE!
1				拆分文件	<无>																						0	拆分文件	#VALUE!	#VALUE!	#VALUE!	#VALUE!	#VALUE!	#VALUE!
1				工作数据文件中的行数	403																						0	工作数据文件中的行数	#VALUE!	#VALUE!	#VALUE!	#VALUE!	#VALUE!	#VALUE!
1				矩阵输入																							0	矩阵输入	#VALUE!	#VALUE!	#VALUE!	#VALUE!	#VALUE!	#VALUE!
1			缺失值处理	对缺失的定义	将用户定义的缺失值视为缺失。																						缺失值处理	对缺失的定义	#VALUE!	#VALUE!	#VALUE!	#VALUE!	#VALUE!	#VALUE!
1				使用的个案数	统计基于所有那些对于过程中的所有变量都具有有效数据的个案。																						0	使用的个案数	#VALUE!	#VALUE!	#VALUE!	#VALUE!	#VALUE!	#VALUE!
1			语法		RELIABILITY /VARIABLES=A1 A2 A3 A4 A5 A6 A7 A8 A9 A10 A11 A12 /SCALE('ALL VARIABLES') ALL /MODEL=ALPHA /SUMMARY=TOTAL.																						语法	0	#REF!	#REF!	#REF!	#REF!	#REF!	#REF!
1			资源	处理程序时间	00:00:00.00																						资源	处理程序时间	#VALUE!	#VALUE!	#VALUE!	#VALUE!	#VALUE!	#VALUE!
1				耗用时间	00:00:00.00																						0	耗用时间	#VALUE!	#VALUE!	#VALUE!	#VALUE!	#VALUE!	#VALUE!
1																											0	0	#REF!	#REF!	#REF!	#REF!	#REF!	#REF!
1																											0	0	#REF!	#REF!	#REF!	#REF!	#REF!	#REF!
1			标度：所有变量																								标度：所有变量	0	#REF!	#REF!	#REF!	#REF!	#REF!	#REF!
1																											0	0	#REF!	#REF!	#REF!	#REF!	#REF!	#REF!
1			个案处理摘要																								个案处理摘要	0	#REF!	#REF!	#REF!	#REF!	#REF!	#REF!
1					个案数	%																						0	#REF!	#REF!	#REF!	#REF!	#REF!	#REF!
1			个案	有效	403	100																					个案	有效	#VALUE!	#VALUE!	#VALUE!	#VALUE!	#VALUE!	#VALUE!
1				排除a	0	0																					0	排除a	#VALUE!	#VALUE!	#VALUE!	#VALUE!	#VALUE!	#VALUE!
1				总计	403	100																					0	总计	#VALUE!	#VALUE!	#VALUE!	#VALUE!	#VALUE!	#VALUE!
1			a. 基于过程中所有变量的成列删除。																								a. 基于过程中所有变量的成列删除。	0	#REF!	#REF!	#REF!	#REF!	#REF!	#REF!
1																											0	0	#REF!	#REF!	#REF!	#REF!	#REF!	#REF!
1			可靠性统计																								可靠性统计	0	#REF!	#REF!	#REF!	#REF!	#REF!	#REF!
1			克隆巴赫 Alpha	项数																							克隆巴赫 Alpha	项数	#VALUE!	#VALUE!	#VALUE!	#VALUE!	#VALUE!	#VALUE!
2			0.877125	12																							0.877125	12	[0.377,0.672]	[0.861,0.879]	0.377	0.672	0.861	0.879
2																											0	0	#REF!	#REF!	#REF!	#REF!	#REF!	#REF!
2			项总计统计																								项总计统计	0	#REF!	#REF!	#REF!	#REF!	#REF!	#REF!
2				删除项后的标度平均值	删除项后的标度方差	修正后的项与总计相关性	删除项后的克隆巴赫 Alpha																					删除项后的标度平均值	#VALUE!	#VALUE!	#VALUE!	#VALUE!	#VALUE!	#VALUE!
2			A1	37.7816	83.3602	0.603208	0.86547																				A1	37.7816	[0.000,100.000]	[0.861,0.879]	0.000	100.000	0.861	0.879
2			A2	37.8958	82.2677	0.638499	0.863293																				A2	37.8958	[0.000,100.000]	[0.861,0.879]	0.000	100.000	0.861	0.879
2			A3	37.8263	81.4424	0.662617	0.861727																				A3	37.8263	[0.000,100.000]	[0.864,0.879]	0.000	100.000	0.864	0.879
2			A4	37.933	81.4209	0.661776	0.861766																				A4	37.933	[0.000,100.000]	[0.864,0.879]	0.000	100.000	0.864	0.879
2			A5	37.8437	81.2665	0.669021	0.861318																				A5	37.8437	[0.000,100.000]	[0.874,0.879]	0.000	100.000	0.874	0.879
2			A6	37.8883	81.3333	0.671603	0.861202																				A6	37.8883	[0.000,100.000]	[0.874,0.879]	0.000	100.000	0.874	0.879
2			A7	37.7469	82.9557	0.629419	0.863986																				A7	37.7469	[0.000,100.000]	[0.874,0.879]	0.000	100.000	0.874	0.879
2			A8	37.7568	82.3338	0.634292	0.863539																				A8	37.7568	[0.000,100.000]	[0.879,0.879]	0.000	100.000	0.879	0.879
2			A9	37.8362	86.6398	0.406426	0.877333																				A9	37.8362	[0.000,100.000]	[0.900,0.900]	0.000	100.000	0.900	0.900
2			A10	37.8288	86.3612	0.444029	0.874724																				A10	37.8288	[0.000,100.000]	[0.897,0.900]	0.000	100.000	0.897	0.900
2			A11	37.9007	85.2488	0.460459	0.874186																				A11	37.9007	[0.000,100.000]	[0.897,0.900]	0.000	100.000	0.897	0.900
2			A12	37.7916	87.8321	0.376665	0.878592																				A12	37.7916	[0.000,100.000]	[0.897,0.900]	0.000	100.000	0.897	0.900
2																											0	0	#REF!	#REF!	#REF!	#REF!	#REF!	#REF!
2																											0	0	#REF!	#REF!	#REF!	#REF!	#REF!	#REF!
2			可靠性																								可靠性	0	#REF!	#REF!	#REF!	#REF!	#REF!	#REF!
2																											0	0	#REF!	#REF!	#REF!	#REF!	#REF!	#REF!
2			备注																								备注	0	#REF!	#REF!	#REF!	#REF!	#REF!	#REF!
2			已创建输出		02-DEC-2024 10:38:59																						已创建输出	0	#REF!	#REF!	#REF!	#REF!	#REF!	#REF!
2			注释																								注释	0	#REF!	#REF!	#REF!	#REF!	#REF!	#REF!
2			输入	数据	F:\zz\数据1.1.sav																						输入	数据	#VALUE!	#VALUE!	#VALUE!	#VALUE!	#VALUE!	#VALUE!
2				活动数据集	数据集0																						0	活动数据集	#VALUE!	#VALUE!	#VALUE!	#VALUE!	#VALUE!	#VALUE!
2				过滤器	<无>																						0	过滤器	#VALUE!	#VALUE!	#VALUE!	#VALUE!	#VALUE!	#VALUE!
2				权重	<无>																						0	权重	#VALUE!	#VALUE!	#VALUE!	#VALUE!	#VALUE!	#VALUE!
2				拆分文件	<无>																						0	拆分文件	#VALUE!	#VALUE!	#VALUE!	#VALUE!	#VALUE!	#VALUE!
2				工作数据文件中的行数	403																						0	工作数据文件中的行数	#VALUE!	#VALUE!	#VALUE!	#VALUE!	#VALUE!	#VALUE!
2				矩阵输入																							0	矩阵输入	#VALUE!	#VALUE!	#VALUE!	#VALUE!	#VALUE!	#VALUE!
2			缺失值处理	对缺失的定义	将用户定义的缺失值视为缺失。																						缺失值处理	对缺失的定义	#VALUE!	#VALUE!	#VALUE!	#VALUE!	#VALUE!	#VALUE!
2				使用的个案数	统计基于所有那些对于过程中的所有变量都具有有效数据的个案。																						0	使用的个案数	#VALUE!	#VALUE!	#VALUE!	#VALUE!	#VALUE!	#VALUE!
2			语法		RELIABILITY /VARIABLES=A1 A2 A3 A4 A5 A6 A7 A8 /SCALE('ALL VARIABLES') ALL /MODEL=ALPHA /SUMMARY=TOTAL.																						语法	0	#REF!	#REF!	#REF!	#REF!	#REF!	#REF!
2			资源	处理程序时间	00:00:00.00																						资源	处理程序时间	#VALUE!	#VALUE!	#VALUE!	#VALUE!	#VALUE!	#VALUE!
2				耗用时间	00:00:00.00																						0	耗用时间	#VALUE!	#VALUE!	#VALUE!	#VALUE!	#VALUE!	#VALUE!
2																											0	0	#REF!	#REF!	#REF!	#REF!	#REF!	#REF!
2																											0	0	#REF!	#REF!	#REF!	#REF!	#REF!	#REF!
2			标度：所有变量																								标度：所有变量	0	#REF!	#REF!	#REF!	#REF!	#REF!	#REF!
2																											0	0	#REF!	#REF!	#REF!	#REF!	#REF!	#REF!
2			个案处理摘要																								个案处理摘要	0	#REF!	#REF!	#REF!	#REF!	#REF!	#REF!
2					个案数	%																						0	#REF!	#REF!	#REF!	#REF!	#REF!	#REF!
2			个案	有效	403	100																					个案	有效	#VALUE!	#VALUE!	#VALUE!	#VALUE!	#VALUE!	#VALUE!
2				排除a	0	0																					0	排除a	#VALUE!	#VALUE!	#VALUE!	#VALUE!	#VALUE!	#VALUE!
2				总计	403	100																					0	总计	#VALUE!	#VALUE!	#VALUE!	#VALUE!	#VALUE!	#VALUE!
2			a. 基于过程中所有变量的成列删除。																								a. 基于过程中所有变量的成列删除。	0	#REF!	#REF!	#REF!	#REF!	#REF!	#REF!
2																											0	0	#REF!	#REF!	#REF!	#REF!	#REF!	#REF!
2			可靠性统计																								可靠性统计	0	#REF!	#REF!	#REF!	#REF!	#REF!	#REF!
2			克隆巴赫 Alpha	项数																							克隆巴赫 Alpha	项数	#VALUE!	#VALUE!	#VALUE!	#VALUE!	#VALUE!	#VALUE!
3			0.910079	8																							0.910079	8	[0.689,0.733]	[0.896,0.900]	0.689	0.733	0.896	0.900
3																											0	0	#REF!	#REF!	#REF!	#REF!	#REF!	#REF!
3			项总计统计																								项总计统计	0	#REF!	#REF!	#REF!	#REF!	#REF!	#REF!
3				删除项后的标度平均值	删除项后的标度方差	修正后的项与总计相关性	删除项后的克隆巴赫 Alpha																					删除项后的标度平均值	#VALUE!	#VALUE!	#VALUE!	#VALUE!	#VALUE!	#VALUE!
3			A1	24.0372	48.628	0.688849	0.900199																				A1	24.0372	[0.696,0.733]	[0.896,0.900]	0.696	0.733	0.896	0.900
3			A2	24.1514	47.7805	0.724139	0.897184																				A2	24.1514	[0.696,0.712]	[0.898,0.900]	0.696	0.712	0.898	0.900
3			A3	24.0819	47.4286	0.729428	0.896702																				A3	24.0819	[0.696,0.712]	[0.898,0.900]	0.696	0.712	0.898	0.900
3			A4	24.1886	48.034	0.688542	0.900288																				A4	24.1886	[0.696,0.696]	[0.900,0.900]	0.696	0.696	0.900	0.900
3			A5	24.0993	47.3334	0.733364	0.896353																				A5	24.0993	[0.000,0.000]	[0.000,0.000]	0.000	0.000	0.000	0.000
3			A6	24.1439	48.0041	0.696586	0.89957																				A6	24.1439	[0.000,0.000]	[0.000,0.000]	0.000	0.000	0.000	0.000
3			A7	24.0025	48.3905	0.712144	0.898273																				A7	24.0025	[100.000,100.000]	[0.000,0.000]	100.000	100.000	0.000	0.000
3			A8	24.0124	48.2013	0.69556	0.899639																				A8	24.0124	[0.000,100.000]	[0.000,0.000]	0.000	100.000	0.000	0.000
3																											0	0	#REF!	#REF!	#REF!	#REF!	#REF!	#REF!
3																											0	0	#REF!	#REF!	#REF!	#REF!	#REF!	#REF!
3			可靠性																								可靠性	0	#REF!	#REF!	#REF!	#REF!	#REF!	#REF!
3																											0	0	#REF!	#REF!	#REF!	#REF!	#REF!	#REF!
3			备注																								备注	0	#REF!	#REF!	#REF!	#REF!	#REF!	#REF!
3			已创建输出		02-DEC-2024 10:38:59																						已创建输出	0	#REF!	#REF!	#REF!	#REF!	#REF!	#REF!
3			注释																								注释	0	#REF!	#REF!	#REF!	#REF!	#REF!	#REF!
3			输入	数据	F:\zz\数据1.1.sav																						输入	数据	#VALUE!	#VALUE!	#VALUE!	#VALUE!	#VALUE!	#VALUE!
3				活动数据集	数据集0																						0	活动数据集	#VALUE!	#VALUE!	#VALUE!	#VALUE!	#VALUE!	#VALUE!
3				过滤器	<无>																						0	过滤器	#VALUE!	#VALUE!	#VALUE!	#VALUE!	#VALUE!	#VALUE!
3				权重	<无>																						0	权重	#VALUE!	#VALUE!	#VALUE!	#VALUE!	#VALUE!	#VALUE!
3				拆分文件	<无>																						0	拆分文件	#VALUE!	#VALUE!	#VALUE!	#VALUE!	#VALUE!	#VALUE!
3				工作数据文件中的行数	403																						0	工作数据文件中的行数	#VALUE!	#VALUE!	#VALUE!	#VALUE!	#VALUE!	#VALUE!
3				矩阵输入																							0	矩阵输入	#VALUE!	#VALUE!	#VALUE!	#VALUE!	#VALUE!	#VALUE!
3			缺失值处理	对缺失的定义	将用户定义的缺失值视为缺失。																						缺失值处理	对缺失的定义	#VALUE!	#VALUE!	#VALUE!	#VALUE!	#VALUE!	#VALUE!
3				使用的个案数	统计基于所有那些对于过程中的所有变量都具有有效数据的个案。																						0	使用的个案数	#VALUE!	#VALUE!	#VALUE!	#VALUE!	#VALUE!	#VALUE!
3			语法		RELIABILITY /VARIABLES=A9 A10 A11 A12 /SCALE('ALL VARIABLES') ALL /MODEL=ALPHA /SUMMARY=TOTAL.																						语法	0	#REF!	#REF!	#REF!	#REF!	#REF!	#REF!
3			资源	处理程序时间	00:00:00.02																						资源	处理程序时间	#VALUE!	#VALUE!	#VALUE!	#VALUE!	#VALUE!	#VALUE!
3				耗用时间	00:00:00.01																						0	耗用时间	#VALUE!	#VALUE!	#VALUE!	#VALUE!	#VALUE!	#VALUE!
3																											0	0	#REF!	#REF!	#REF!	#REF!	#REF!	#REF!
3																											0	0	#REF!	#REF!	#REF!	#REF!	#REF!	#REF!
3			标度：所有变量																								标度：所有变量	0	#REF!	#REF!	#REF!	#REF!	#REF!	#REF!
3																											0	0	#REF!	#REF!	#REF!	#REF!	#REF!	#REF!
3			个案处理摘要																								个案处理摘要	0	#REF!	#REF!	#REF!	#REF!	#REF!	#REF!
3					个案数	%																						0	#REF!	#REF!	#REF!	#REF!	#REF!	#REF!
3			个案	有效	403	100																					个案	有效	#VALUE!	#VALUE!	#VALUE!	#VALUE!	#VALUE!	#VALUE!
3				排除a	0	0																					0	排除a	#VALUE!	#VALUE!	#VALUE!	#VALUE!	#VALUE!	#VALUE!
3				总计	403	100																					0	总计	#VALUE!	#VALUE!	#VALUE!	#VALUE!	#VALUE!	#VALUE!
3			a. 基于过程中所有变量的成列删除。																								a. 基于过程中所有变量的成列删除。	0	#REF!	#REF!	#REF!	#REF!	#REF!	#REF!
3																											0	0	#REF!	#REF!	#REF!	#REF!	#REF!	#REF!
3			可靠性统计																								可靠性统计	0	#REF!	#REF!	#REF!	#REF!	#REF!	#REF!
3			克隆巴赫 Alpha	项数																							克隆巴赫 Alpha	项数	#VALUE!	#VALUE!	#VALUE!	#VALUE!	#VALUE!	#VALUE!
4			0.822774	4																							0.822774	4	[0.616,0.676]	[0.763,0.791]	0.616	0.676	0.763	0.791
4																											0	0	#REF!	#REF!	#REF!	#REF!	#REF!	#REF!
4			项总计统计																								项总计统计	0	#REF!	#REF!	#REF!	#REF!	#REF!	#REF!
4				删除项后的标度平均值	删除项后的标度方差	修正后的项与总计相关性	删除项后的克隆巴赫 Alpha																					删除项后的标度平均值	#VALUE!	#VALUE!	#VALUE!	#VALUE!	#VALUE!	#VALUE!
4			A9	10.3052	10.3071	0.636296	0.781517																				A9	10.3052	[0.000,0.000]	[0.000,0.000]	0.000	0.000	0.000	0.000
4			A10	10.2978	10.7519	0.615634	0.790537																				A10	10.2978	[0.000,0.000]	[0.000,0.000]	0.000	0.000	0.000	0.000
4			A11	10.3697	9.96993	0.675698	0.762892																				A11	10.3697	[0.000,0.000]	[0.000,0.000]	0.000	0.000	0.000	0.000
4			A12	10.2605	10.4568	0.658043	0.771601																				A12	10.2605	[0.000,0.000]	[0.000,0.000]	0.000	0.000	0.000	0.000
4																											0	0	#REF!	#REF!	#REF!	#REF!	#REF!	#REF!
4																											0	0	#REF!	#REF!	#REF!	#REF!	#REF!	#REF!
4			可靠性																								可靠性	0	#REF!	#REF!	#REF!	#REF!	#REF!	#REF!
4																											0	0	#REF!	#REF!	#REF!	#REF!	#REF!	#REF!
4			备注																								备注	0	#REF!	#REF!	#REF!	#REF!	#REF!	#REF!
4			已创建输出		02-DEC-2024 10:38:59																						已创建输出	0	#REF!	#REF!	#REF!	#REF!	#REF!	#REF!
4			注释																								注释	0	#REF!	#REF!	#REF!	#REF!	#REF!	#REF!
4			输入	数据	F:\zz\数据1.1.sav																						输入	数据	#VALUE!	#VALUE!	#VALUE!	#VALUE!	#VALUE!	#VALUE!
4				活动数据集	数据集0																						0	活动数据集	#VALUE!	#VALUE!	#VALUE!	#VALUE!	#VALUE!	#VALUE!
4				过滤器	<无>																						0	过滤器	#VALUE!	#VALUE!	#VALUE!	#VALUE!	#VALUE!	#VALUE!
4				权重	<无>																						0	权重	#VALUE!	#VALUE!	#VALUE!	#VALUE!	#VALUE!	#VALUE!
4				拆分文件	<无>																						0	拆分文件	#VALUE!	#VALUE!	#VALUE!	#VALUE!	#VALUE!	#VALUE!
4				工作数据文件中的行数	403																						0	工作数据文件中的行数	#VALUE!	#VALUE!	#VALUE!	#VALUE!	#VALUE!	#VALUE!
4				矩阵输入																							0	矩阵输入	#VALUE!	#VALUE!	#VALUE!	#VALUE!	#VALUE!	#VALUE!
4			缺失值处理	对缺失的定义	将用户定义的缺失值视为缺失。																						缺失值处理	对缺失的定义	#VALUE!	#VALUE!	#VALUE!	#VALUE!	#VALUE!	#VALUE!
4				使用的个案数	统计基于所有那些对于过程中的所有变量都具有有效数据的个案。																						0	使用的个案数	#VALUE!	#VALUE!	#VALUE!	#VALUE!	#VALUE!	#VALUE!
4			语法		RELIABILITY /VARIABLES=B1 B2 B3 B4 B5 B6 B7 B8 B9 /SCALE('ALL VARIABLES') ALL /MODEL=ALPHA /SUMMARY=TOTAL.																						语法	0	#REF!	#REF!	#REF!	#REF!	#REF!	#REF!
4			资源	处理程序时间	00:00:00.00																						资源	处理程序时间	#VALUE!	#VALUE!	#VALUE!	#VALUE!	#VALUE!	#VALUE!
4				耗用时间	00:00:00.03																						0	耗用时间	#VALUE!	#VALUE!	#VALUE!	#VALUE!	#VALUE!	#VALUE!
4																											0	0	#REF!	#REF!	#REF!	#REF!	#REF!	#REF!
4																											0	0	#REF!	#REF!	#REF!	#REF!	#REF!	#REF!
4			标度：所有变量																								标度：所有变量	0	#REF!	#REF!	#REF!	#REF!	#REF!	#REF!
4																											0	0	#REF!	#REF!	#REF!	#REF!	#REF!	#REF!
4			个案处理摘要																								个案处理摘要	0	#REF!	#REF!	#REF!	#REF!	#REF!	#REF!
4					个案数	%																						0	#REF!	#REF!	#REF!	#REF!	#REF!	#REF!
4			个案	有效	403	100																					个案	有效	#VALUE!	#VALUE!	#VALUE!	#VALUE!	#VALUE!	#VALUE!
4				排除a	0	0																					0	排除a	#VALUE!	#VALUE!	#VALUE!	#VALUE!	#VALUE!	#VALUE!
4				总计	403	100																					0	总计	#VALUE!	#VALUE!	#VALUE!	#VALUE!	#VALUE!	#VALUE!
4			a. 基于过程中所有变量的成列删除。																								a. 基于过程中所有变量的成列删除。	0	#REF!	#REF!	#REF!	#REF!	#REF!	#REF!
4																											0	0	#REF!	#REF!	#REF!	#REF!	#REF!	#REF!
4			可靠性统计																								可靠性统计	0	#REF!	#REF!	#REF!	#REF!	#REF!	#REF!
4			克隆巴赫 Alpha	项数																							克隆巴赫 Alpha	项数	#VALUE!	#VALUE!	#VALUE!	#VALUE!	#VALUE!	#VALUE!
5			0.822891	9																							0.822891	9	[0.474,0.586]	[0.798,0.811]	0.474	0.586	0.798	0.811
5																											0	0	#REF!	#REF!	#REF!	#REF!	#REF!	#REF!
5			项总计统计																								项总计统计	0	#REF!	#REF!	#REF!	#REF!	#REF!	#REF!
5				删除项后的标度平均值	删除项后的标度方差	修正后的项与总计相关性	删除项后的克隆巴赫 Alpha																					删除项后的标度平均值	#VALUE!	#VALUE!	#VALUE!	#VALUE!	#VALUE!	#VALUE!
5			B1	26.2779	46.4101	0.493943	0.808489																				B1	26.2779	[0.474,0.569]	[0.800,0.811]	0.474	0.569	0.800	0.811
5			B2	26.3077	45.2882	0.536399	0.803534																				B2	26.3077	[0.474,0.530]	[0.804,0.811]	0.474	0.530	0.804	0.811
5			B3	26.335	44.7059	0.585735	0.79764																				B3	26.335	[0.474,0.530]	[0.804,0.811]	0.474	0.530	0.804	0.811
5			B4	26.2705	45.8048	0.518784	0.80563																				B4	26.2705	[0.474,0.491]	[0.809,0.811]	0.474	0.491	0.809	0.811
5			B5	26.2382	45.1023	0.568533	0.799772																				B5	26.2382	[0.491,0.491]	[0.809,0.809]	0.491	0.491	0.809	0.809
5			B6	26.2953	45.935	0.516917	0.805846																				B6	26.2953	[100.000,100.000]	[0.000,0.000]	100.000	100.000	0.000	0.000
5			B7	26.2705	45.6107	0.52989	0.80432																				B7	26.2705	[0.000,100.000]	[0.000,0.000]	0.000	100.000	0.000	0.000
5			B8	26.2605	46.7603	0.47372	0.810784																				B8	26.2605	[0.000,100.000]	[0.000,0.000]	0.000	100.000	0.000	0.000
5			B9	26.4293	45.7929	0.490644	0.809154																				B9	26.4293	[0.000,100.000]	[0.000,0.000]	0.000	100.000	0.000	0.000
5																											0	0	#REF!	#REF!	#REF!	#REF!	#REF!	#REF!
5																											0	0	#REF!	#REF!	#REF!	#REF!	#REF!	#REF!
5			可靠性																								可靠性	0	#REF!	#REF!	#REF!	#REF!	#REF!	#REF!
5																											0	0	#REF!	#REF!	#REF!	#REF!	#REF!	#REF!
5			备注																								备注	0	#REF!	#REF!	#REF!	#REF!	#REF!	#REF!
5			已创建输出		02-DEC-2024 10:38:59																						已创建输出	0	#REF!	#REF!	#REF!	#REF!	#REF!	#REF!
5			注释																								注释	0	#REF!	#REF!	#REF!	#REF!	#REF!	#REF!
5			输入	数据	F:\zz\数据1.1.sav																						输入	数据	#VALUE!	#VALUE!	#VALUE!	#VALUE!	#VALUE!	#VALUE!
5				活动数据集	数据集0																						0	活动数据集	#VALUE!	#VALUE!	#VALUE!	#VALUE!	#VALUE!	#VALUE!
5				过滤器	<无>																						0	过滤器	#VALUE!	#VALUE!	#VALUE!	#VALUE!	#VALUE!	#VALUE!
5				权重	<无>																						0	权重	#VALUE!	#VALUE!	#VALUE!	#VALUE!	#VALUE!	#VALUE!
5				拆分文件	<无>																						0	拆分文件	#VALUE!	#VALUE!	#VALUE!	#VALUE!	#VALUE!	#VALUE!
5				工作数据文件中的行数	403																						0	工作数据文件中的行数	#VALUE!	#VALUE!	#VALUE!	#VALUE!	#VALUE!	#VALUE!
5				矩阵输入																							0	矩阵输入	#VALUE!	#VALUE!	#VALUE!	#VALUE!	#VALUE!	#VALUE!
5			缺失值处理	对缺失的定义	将用户定义的缺失值视为缺失。																						缺失值处理	对缺失的定义	#VALUE!	#VALUE!	#VALUE!	#VALUE!	#VALUE!	#VALUE!
5				使用的个案数	统计基于所有那些对于过程中的所有变量都具有有效数据的个案。																						0	使用的个案数	#VALUE!	#VALUE!	#VALUE!	#VALUE!	#VALUE!	#VALUE!
5			语法		RELIABILITY /VARIABLES=B1 B2 B3 /SCALE('ALL VARIABLES') ALL /MODEL=ALPHA /SUMMARY=TOTAL.																						语法	0	#REF!	#REF!	#REF!	#REF!	#REF!	#REF!
5			资源	处理程序时间	00:00:00.02																						资源	处理程序时间	#VALUE!	#VALUE!	#VALUE!	#VALUE!	#VALUE!	#VALUE!
5				耗用时间	00:00:00.02																						0	耗用时间	#VALUE!	#VALUE!	#VALUE!	#VALUE!	#VALUE!	#VALUE!
5																											0	0	#REF!	#REF!	#REF!	#REF!	#REF!	#REF!
5																											0	0	#REF!	#REF!	#REF!	#REF!	#REF!	#REF!
5			标度：所有变量																								标度：所有变量	0	#REF!	#REF!	#REF!	#REF!	#REF!	#REF!
5																											0	0	#REF!	#REF!	#REF!	#REF!	#REF!	#REF!
5			个案处理摘要																								个案处理摘要	0	#REF!	#REF!	#REF!	#REF!	#REF!	#REF!
5					个案数	%																						0	#REF!	#REF!	#REF!	#REF!	#REF!	#REF!
5			个案	有效	403	100																					个案	有效	#VALUE!	#VALUE!	#VALUE!	#VALUE!	#VALUE!	#VALUE!
5				排除a	0	0																					0	排除a	#VALUE!	#VALUE!	#VALUE!	#VALUE!	#VALUE!	#VALUE!
5				总计	403	100																					0	总计	#VALUE!	#VALUE!	#VALUE!	#VALUE!	#VALUE!	#VALUE!
5			a. 基于过程中所有变量的成列删除。																								a. 基于过程中所有变量的成列删除。	0	#REF!	#REF!	#REF!	#REF!	#REF!	#REF!
5																											0	0	#REF!	#REF!	#REF!	#REF!	#REF!	#REF!
5			可靠性统计																								可靠性统计	0	#REF!	#REF!	#REF!	#REF!	#REF!	#REF!
5			克隆巴赫 Alpha	项数																							克隆巴赫 Alpha	项数	#VALUE!	#VALUE!	#VALUE!	#VALUE!	#VALUE!	#VALUE!
6			0.780764	3																							0.780764	3	[0.590,0.656]	[0.662,0.734]	0.590	0.656	0.662	0.734
6																											0	0	#REF!	#REF!	#REF!	#REF!	#REF!	#REF!
6			项总计统计																								项总计统计	0	#REF!	#REF!	#REF!	#REF!	#REF!	#REF!
6				删除项后的标度平均值	删除项后的标度方差	修正后的项与总计相关性	删除项后的克隆巴赫 Alpha																					删除项后的标度平均值	#VALUE!	#VALUE!	#VALUE!	#VALUE!	#VALUE!	#VALUE!
6			B1	6.52854	5.35926	0.609645	0.712823																				B1	6.52854	[0.000,0.000]	[0.000,0.000]	0.000	0.000	0.000	0.000
6			B2	6.55831	5.24224	0.590317	0.734416																				B2	6.55831	[0.000,0.000]	[0.000,0.000]	0.000	0.000	0.000	0.000
6			B3	6.58561	5.04427	0.655643	0.661878																				B3	6.58561	[0.000,0.000]	[0.000,0.000]	0.000	0.000	0.000	0.000
6																											0	0	#REF!	#REF!	#REF!	#REF!	#REF!	#REF!
6																											0	0	#REF!	#REF!	#REF!	#REF!	#REF!	#REF!
6			可靠性																								可靠性	0	#REF!	#REF!	#REF!	#REF!	#REF!	#REF!
6																											0	0	#REF!	#REF!	#REF!	#REF!	#REF!	#REF!
6			备注																								备注	0	#REF!	#REF!	#REF!	#REF!	#REF!	#REF!
6			已创建输出		02-DEC-2024 10:38:59																						已创建输出	0	#REF!	#REF!	#REF!	#REF!	#REF!	#REF!
6			注释																								注释	0	#REF!	#REF!	#REF!	#REF!	#REF!	#REF!
6			输入	数据	F:\zz\数据1.1.sav																						输入	数据	#VALUE!	#VALUE!	#VALUE!	#VALUE!	#VALUE!	#VALUE!
6				活动数据集	数据集0																						0	活动数据集	#VALUE!	#VALUE!	#VALUE!	#VALUE!	#VALUE!	#VALUE!
6				过滤器	<无>																						0	过滤器	#VALUE!	#VALUE!	#VALUE!	#VALUE!	#VALUE!	#VALUE!
6				权重	<无>																						0	权重	#VALUE!	#VALUE!	#VALUE!	#VALUE!	#VALUE!	#VALUE!
6				拆分文件	<无>																						0	拆分文件	#VALUE!	#VALUE!	#VALUE!	#VALUE!	#VALUE!	#VALUE!
6				工作数据文件中的行数	403																						0	工作数据文件中的行数	#VALUE!	#VALUE!	#VALUE!	#VALUE!	#VALUE!	#VALUE!
6				矩阵输入																							0	矩阵输入	#VALUE!	#VALUE!	#VALUE!	#VALUE!	#VALUE!	#VALUE!
6			缺失值处理	对缺失的定义	将用户定义的缺失值视为缺失。																						缺失值处理	对缺失的定义	#VALUE!	#VALUE!	#VALUE!	#VALUE!	#VALUE!	#VALUE!
6				使用的个案数	统计基于所有那些对于过程中的所有变量都具有有效数据的个案。																						0	使用的个案数	#VALUE!	#VALUE!	#VALUE!	#VALUE!	#VALUE!	#VALUE!
6			语法		RELIABILITY /VARIABLES=B4 B5 B6 /SCALE('ALL VARIABLES') ALL /MODEL=ALPHA /SUMMARY=TOTAL.																						语法	0	#REF!	#REF!	#REF!	#REF!	#REF!	#REF!
6			资源	处理程序时间	00:00:00.00																						资源	处理程序时间	#VALUE!	#VALUE!	#VALUE!	#VALUE!	#VALUE!	#VALUE!
6				耗用时间	00:00:00.00																						0	耗用时间	#VALUE!	#VALUE!	#VALUE!	#VALUE!	#VALUE!	#VALUE!
6																											0	0	#REF!	#REF!	#REF!	#REF!	#REF!	#REF!
6																											0	0	#REF!	#REF!	#REF!	#REF!	#REF!	#REF!
6			标度：所有变量																								标度：所有变量	0	#REF!	#REF!	#REF!	#REF!	#REF!	#REF!
6																											0	0	#REF!	#REF!	#REF!	#REF!	#REF!	#REF!
6			个案处理摘要																								个案处理摘要	0	#REF!	#REF!	#REF!	#REF!	#REF!	#REF!
6					个案数	%																						0	#REF!	#REF!	#REF!	#REF!	#REF!	#REF!
6			个案	有效	403	100																					个案	有效	#VALUE!	#VALUE!	#VALUE!	#VALUE!	#VALUE!	#VALUE!
6				排除a	0	0																					0	排除a	#VALUE!	#VALUE!	#VALUE!	#VALUE!	#VALUE!	#VALUE!
6				总计	403	100																					0	总计	#VALUE!	#VALUE!	#VALUE!	#VALUE!	#VALUE!	#VALUE!
6			a. 基于过程中所有变量的成列删除。																								a. 基于过程中所有变量的成列删除。	0	#REF!	#REF!	#REF!	#REF!	#REF!	#REF!
6																											0	0	#REF!	#REF!	#REF!	#REF!	#REF!	#REF!
6			可靠性统计																								可靠性统计	0	#REF!	#REF!	#REF!	#REF!	#REF!	#REF!
6			克隆巴赫 Alpha	项数																							克隆巴赫 Alpha	项数	#VALUE!	#VALUE!	#VALUE!	#VALUE!	#VALUE!	#VALUE!
7			0.77618	3																							0.77618	3	[0.606,0.617]	[0.692,0.705]	0.606	0.617	0.692	0.705
7																											0	0	#REF!	#REF!	#REF!	#REF!	#REF!	#REF!
7			项总计统计																								项总计统计	0	#REF!	#REF!	#REF!	#REF!	#REF!	#REF!
7				删除项后的标度平均值	删除项后的标度方差	修正后的项与总计相关性	删除项后的克隆巴赫 Alpha																					删除项后的标度平均值	#VALUE!	#VALUE!	#VALUE!	#VALUE!	#VALUE!	#VALUE!
7			B4	6.63772	5.11718	0.605894	0.704591																				B4	6.63772	[0.000,0.000]	[0.000,0.000]	0.000	0.000	0.000	0.000
7			B5	6.60546	5.10514	0.617135	0.692169																				B5	6.60546	[0.000,0.000]	[0.000,0.000]	0.000	0.000	0.000	0.000
7			B6	6.66253	5.13459	0.612386	0.697408																				B6	6.66253	[0.000,0.000]	[0.000,0.000]	0.000	0.000	0.000	0.000
7																											0	0	#REF!	#REF!	#REF!	#REF!	#REF!	#REF!
7																											0	0	#REF!	#REF!	#REF!	#REF!	#REF!	#REF!
7			可靠性																								可靠性	0	#REF!	#REF!	#REF!	#REF!	#REF!	#REF!
7																											0	0	#REF!	#REF!	#REF!	#REF!	#REF!	#REF!
7			备注																								备注	0	#REF!	#REF!	#REF!	#REF!	#REF!	#REF!
7			已创建输出		02-DEC-2024 10:38:59																						已创建输出	0	#REF!	#REF!	#REF!	#REF!	#REF!	#REF!
7			注释																								注释	0	#REF!	#REF!	#REF!	#REF!	#REF!	#REF!
7			输入	数据	F:\zz\数据1.1.sav																						输入	数据	#VALUE!	#VALUE!	#VALUE!	#VALUE!	#VALUE!	#VALUE!
7				活动数据集	数据集0																						0	活动数据集	#VALUE!	#VALUE!	#VALUE!	#VALUE!	#VALUE!	#VALUE!
7				过滤器	<无>																						0	过滤器	#VALUE!	#VALUE!	#VALUE!	#VALUE!	#VALUE!	#VALUE!
7				权重	<无>																						0	权重	#VALUE!	#VALUE!	#VALUE!	#VALUE!	#VALUE!	#VALUE!
7				拆分文件	<无>																						0	拆分文件	#VALUE!	#VALUE!	#VALUE!	#VALUE!	#VALUE!	#VALUE!
7				工作数据文件中的行数	403																						0	工作数据文件中的行数	#VALUE!	#VALUE!	#VALUE!	#VALUE!	#VALUE!	#VALUE!
7				矩阵输入																							0	矩阵输入	#VALUE!	#VALUE!	#VALUE!	#VALUE!	#VALUE!	#VALUE!
7			缺失值处理	对缺失的定义	将用户定义的缺失值视为缺失。																						缺失值处理	对缺失的定义	#VALUE!	#VALUE!	#VALUE!	#VALUE!	#VALUE!	#VALUE!
7				使用的个案数	统计基于所有那些对于过程中的所有变量都具有有效数据的个案。																						0	使用的个案数	#VALUE!	#VALUE!	#VALUE!	#VALUE!	#VALUE!	#VALUE!
7			语法		RELIABILITY /VARIABLES=B7 B8 B9 /SCALE('ALL VARIABLES') ALL /MODEL=ALPHA /SUMMARY=TOTAL.																						语法	0	#REF!	#REF!	#REF!	#REF!	#REF!	#REF!
7			资源	处理程序时间	00:00:00.00																						资源	处理程序时间	#VALUE!	#VALUE!	#VALUE!	#VALUE!	#VALUE!	#VALUE!
7				耗用时间	00:00:00.00																						0	耗用时间	#VALUE!	#VALUE!	#VALUE!	#VALUE!	#VALUE!	#VALUE!
7																											0	0	#REF!	#REF!	#REF!	#REF!	#REF!	#REF!
7																											0	0	#REF!	#REF!	#REF!	#REF!	#REF!	#REF!
7			标度：所有变量																								标度：所有变量	0	#REF!	#REF!	#REF!	#REF!	#REF!	#REF!
7																											0	0	#REF!	#REF!	#REF!	#REF!	#REF!	#REF!
7			个案处理摘要																								个案处理摘要	0	#REF!	#REF!	#REF!	#REF!	#REF!	#REF!
7					个案数	%																						0	#REF!	#REF!	#REF!	#REF!	#REF!	#REF!
7			个案	有效	403	100																					个案	有效	#VALUE!	#VALUE!	#VALUE!	#VALUE!	#VALUE!	#VALUE!
7				排除a	0	0																					0	排除a	#VALUE!	#VALUE!	#VALUE!	#VALUE!	#VALUE!	#VALUE!
7				总计	403	100																					0	总计	#VALUE!	#VALUE!	#VALUE!	#VALUE!	#VALUE!	#VALUE!
7			a. 基于过程中所有变量的成列删除。																								a. 基于过程中所有变量的成列删除。	0	#REF!	#REF!	#REF!	#REF!	#REF!	#REF!
7																											0	0	#REF!	#REF!	#REF!	#REF!	#REF!	#REF!
7			可靠性统计																								可靠性统计	0	#REF!	#REF!	#REF!	#REF!	#REF!	#REF!
7			克隆巴赫 Alpha	项数																							克隆巴赫 Alpha	项数	#VALUE!	#VALUE!	#VALUE!	#VALUE!	#VALUE!	#VALUE!
8			0.774316	3																							0.774316	3	[0.598,0.617]	[0.688,0.709]	0.598	0.617	0.688	0.709
8																											0	0	#REF!	#REF!	#REF!	#REF!	#REF!	#REF!
8			项总计统计																								项总计统计	0	#REF!	#REF!	#REF!	#REF!	#REF!	#REF!
8				删除项后的标度平均值	删除项后的标度方差	修正后的项与总计相关性	删除项后的克隆巴赫 Alpha																					删除项后的标度平均值	#VALUE!	#VALUE!	#VALUE!	#VALUE!	#VALUE!	#VALUE!
8			B7	6.48139	5.25525	0.614412	0.690181																				B7	6.48139	[0.000,0.000]	[0.000,0.000]	0.000	0.000	0.000	0.000
8			B8	6.47146	5.36423	0.616702	0.688449																				B8	6.47146	[0.000,0.000]	[0.000,0.000]	0.000	0.000	0.000	0.000
8			B9	6.6402	5.11649	0.598266	0.70928																				B9	6.6402	[0.000,0.000]	[0.000,0.000]	0.000	0.000	0.000	0.000
8																											0	0	#REF!	#REF!	#REF!	#REF!	#REF!	#REF!
8																											0	0	#REF!	#REF!	#REF!	#REF!	#REF!	#REF!
8			可靠性																								可靠性	0	#REF!	#REF!	#REF!	#REF!	#REF!	#REF!
8																											0	0	#REF!	#REF!	#REF!	#REF!	#REF!	#REF!
8			备注																								备注	0	#REF!	#REF!	#REF!	#REF!	#REF!	#REF!
8			已创建输出		02-DEC-2024 10:38:59																						已创建输出	0	#REF!	#REF!	#REF!	#REF!	#REF!	#REF!
8			注释																								注释	0	#REF!	#REF!	#REF!	#REF!	#REF!	#REF!
8			输入	数据	F:\zz\数据1.1.sav																						输入	数据	#VALUE!	#VALUE!	#VALUE!	#VALUE!	#VALUE!	#VALUE!
8				活动数据集	数据集0																						0	活动数据集	#VALUE!	#VALUE!	#VALUE!	#VALUE!	#VALUE!	#VALUE!
8				过滤器	<无>																						0	过滤器	#VALUE!	#VALUE!	#VALUE!	#VALUE!	#VALUE!	#VALUE!
8				权重	<无>																						0	权重	#VALUE!	#VALUE!	#VALUE!	#VALUE!	#VALUE!	#VALUE!
8				拆分文件	<无>																						0	拆分文件	#VALUE!	#VALUE!	#VALUE!	#VALUE!	#VALUE!	#VALUE!
8				工作数据文件中的行数	403																						0	工作数据文件中的行数	#VALUE!	#VALUE!	#VALUE!	#VALUE!	#VALUE!	#VALUE!
8				矩阵输入																							0	矩阵输入	#VALUE!	#VALUE!	#VALUE!	#VALUE!	#VALUE!	#VALUE!
8			缺失值处理	对缺失的定义	将用户定义的缺失值视为缺失。																						缺失值处理	对缺失的定义	#VALUE!	#VALUE!	#VALUE!	#VALUE!	#VALUE!	#VALUE!
8				使用的个案数	统计基于所有那些对于过程中的所有变量都具有有效数据的个案。																						0	使用的个案数	#VALUE!	#VALUE!	#VALUE!	#VALUE!	#VALUE!	#VALUE!
8			语法		RELIABILITY /VARIABLES=C1 C2 C3 C4 /SCALE('ALL VARIABLES') ALL /MODEL=ALPHA /SUMMARY=TOTAL.																						语法	0	#REF!	#REF!	#REF!	#REF!	#REF!	#REF!
8			资源	处理程序时间	00:00:00.02																						资源	处理程序时间	#VALUE!	#VALUE!	#VALUE!	#VALUE!	#VALUE!	#VALUE!
8				耗用时间	00:00:00.02																						0	耗用时间	#VALUE!	#VALUE!	#VALUE!	#VALUE!	#VALUE!	#VALUE!
8																											0	0	#REF!	#REF!	#REF!	#REF!	#REF!	#REF!
8																											0	0	#REF!	#REF!	#REF!	#REF!	#REF!	#REF!
8			标度：所有变量																								标度：所有变量	0	#REF!	#REF!	#REF!	#REF!	#REF!	#REF!
8																											0	0	#REF!	#REF!	#REF!	#REF!	#REF!	#REF!
8			个案处理摘要																								个案处理摘要	0	#REF!	#REF!	#REF!	#REF!	#REF!	#REF!
8					个案数	%																						0	#REF!	#REF!	#REF!	#REF!	#REF!	#REF!
8			个案	有效	403	100																					个案	有效	#VALUE!	#VALUE!	#VALUE!	#VALUE!	#VALUE!	#VALUE!
8				排除a	0	0																					0	排除a	#VALUE!	#VALUE!	#VALUE!	#VALUE!	#VALUE!	#VALUE!
8				总计	403	100																					0	总计	#VALUE!	#VALUE!	#VALUE!	#VALUE!	#VALUE!	#VALUE!
8			a. 基于过程中所有变量的成列删除。																								a. 基于过程中所有变量的成列删除。	0	#REF!	#REF!	#REF!	#REF!	#REF!	#REF!
8																											0	0	#REF!	#REF!	#REF!	#REF!	#REF!	#REF!
8			可靠性统计																								可靠性统计	0	#REF!	#REF!	#REF!	#REF!	#REF!	#REF!
8			克隆巴赫 Alpha	项数																							克隆巴赫 Alpha	项数	#VALUE!	#VALUE!	#VALUE!	#VALUE!	#VALUE!	#VALUE!
9			0.814818	4																							0.814818	4	[0.599,0.658]	[0.756,0.784]	0.599	0.658	0.756	0.784
9																											0	0	#REF!	#REF!	#REF!	#REF!	#REF!	#REF!
9			项总计统计																								项总计统计	0	#REF!	#REF!	#REF!	#REF!	#REF!	#REF!
9				删除项后的标度平均值	删除项后的标度方差	修正后的项与总计相关性	删除项后的克隆巴赫 Alpha																					删除项后的标度平均值	#VALUE!	#VALUE!	#VALUE!	#VALUE!	#VALUE!	#VALUE!
9			C1	10.1117	10.0945	0.623543	0.772345																				C1	10.1117	[0.000,0.000]	[0.000,0.000]	0.000	0.000	0.000	0.000
9			C2	10.0521	9.86046	0.656924	0.756642																				C2	10.0521	[0.000,0.000]	[0.000,0.000]	0.000	0.000	0.000	0.000
9			C3	10.0397	9.78946	0.657676	0.756174																				C3	10.0397	[0.000,0.000]	[0.000,0.000]	0.000	0.000	0.000	0.000
9			C4	10.1588	10.1886	0.598908	0.783875																				C4	10.1588	[0.000,0.000]	[0.000,0.000]	0.000	0.000	0.000	0.000
			因子分析
			备注
			已创建输出		02-DEC-2024 10:38:59
			注释
			输入	数据	F:\zz\数据1.1.sav
				活动数据集	数据集0
				过滤器	<无>
				权重	<无>
				拆分文件	<无>
				工作数据文件中的行数	403
			缺失值处理	对缺失的定义	MISSING=EXCLUDE：将用户定义的缺失值视为缺失。
				使用的个案数	LISTWISE：统计基于那些对于任何所用变量都不具有缺失值的个案。
			语法		FACTOR /VARIABLES A1 A2 A3 A4 A5 A6 A7 A8 A9 A10 A11 A12 B1 B2 B3 B4 B5 B6 B7 B8 B9 C1 C2 C3 C4 /MISSING LISTWISE /ANALYSIS A1 A2 A3 A4 A5 A6 A7 A8 A9 A10 A11 A12 B1 B2 B3 B4 B5 B6 B7 B8 B9 C1 C2 C3 C4 /PRINT INITIAL KMO EXTRACTION ROTATION /FORMAT BLANK(0.5) /CRITERIA MINEIGEN(1) ITERATE(25) /EXTRACTION PC /CRITERIA ITERATE(25) /ROTATION VARIMAX /METHOD=CORRELATION.
			资源	处理程序时间	00:00:00.02
				耗用时间	00:00:00.02
				所需的最大内存量	74408 (72.664K) 字节
			KMO 和巴特利特检验
	1		KMO 取样适切性量数。		0.899505																						0.899505	4281.95	300	0
	1		巴特利特球形度检验	近似卡方	4281.95																						4281.95	300	0	0
	1			自由度	300																						300	0	0	0
	1			显著性	0																						0	0	0	提取
	1																										0	0	提取	0.626792
	1		公因子方差																								0	提取	0.626792	0.645447
	1			初始	提取																						提取	0.626792	0.645447	0.642652
	1		A1	1	0.626792																						0.626792	0.645447	0.642652	0.594573
	1		A2	1	0.645447																						0.645447	0.642652	0.594573	0.655606
	1		A3	1	0.642652																						0.642652	0.594573	0.655606	0.617829
	1		A4	1	0.594573																						0.594573	0.655606	0.617829	0.628445
	1		A5	1	0.655606																						0.655606	0.617829	0.628445	0.616768
	1		A6	1	0.617829																						0.617829	0.628445	0.616768	0.639733
	1		A7	1	0.628445																						0.628445	0.616768	0.639733	0.617491
	1		A8	1	0.616768																						0.616768	0.639733	0.617491	0.693029
	1		A9	1	0.639733																						0.639733	0.617491	0.693029	0.680902
	1		A10	1	0.617491																						0.617491	0.693029	0.680902	0.704992
	1		A11	1	0.693029																						0.693029	0.680902	0.704992	0.661426
	1		A12	1	0.680902																						0.680902	0.704992	0.661426	0.723865
	1		B1	1	0.704992																						0.704992	0.661426	0.723865	0.687408
	1		B2	1	0.661426																						0.661426	0.723865	0.687408	0.682399
	1		B3	1	0.723865																						0.723865	0.687408	0.682399	0.712113
	1		B4	1	0.687408																						0.687408	0.682399	0.712113	0.678496
	1		B5	1	0.682399																						0.682399	0.712113	0.678496	0.705693
	1		B6	1	0.712113																						0.712113	0.678496	0.705693	0.678117
	1		B7	1	0.678496																						0.678496	0.705693	0.678117	0.627861
	1		B8	1	0.705693																						0.705693	0.678117	0.627861	0.693421
	1		B9	1	0.678117																						0.678117	0.627861	0.693421	0.679876
	1		C1	1	0.627861																						0.627861	0.693421	0.679876	0.59308
	1		C2	1	0.693421																						0.693421	0.679876	0.59308	0
	1		C3	1	0.679876																						0.679876	0.59308	0	0
	1		C4	1	0.59308																						0.59308	0	0	0
	1		提取方法：主成分分析法。																								0	0	0	0
	1																										0	0	0	方差百分比
	1		总方差解释																								0	0	方差百分比	28.1983
	1		成分	初始特征值			提取载荷平方和			旋转载荷平方和																	0	方差百分比	28.1983	12.5254
	1			总计	方差百分比	累积 %	总计	方差百分比	累积 %	总计	方差百分比	累积 %															方差百分比	28.1983	12.5254	8.31414
	1		1	7.04958	28.1983	28.1983	7.04958	28.1983	28.1983	4.94278	19.7711	19.7711															28.1983	12.5254	8.31414	6.75555
	1		2	3.13135	12.5254	40.7237	3.13135	12.5254	40.7237	2.66661	10.6664	30.4375															12.5254	8.31414	6.75555	5.58795
	1		3	2.07853	8.31414	49.0378	2.07853	8.31414	49.0378	2.5737	10.2948	40.7323															8.31414	6.75555	5.58795	4.57071
	1		4	1.68889	6.75555	55.7934	1.68889	6.75555	55.7934	2.12644	8.50576	49.2381															6.75555	5.58795	4.57071	2.62691
	1		5	1.39699	5.58795	61.3813	1.39699	5.58795	61.3813	2.11901	8.47604	57.7141															5.58795	4.57071	2.62691	2.4345
	1		6	1.14268	4.57071	65.952	1.14268	4.57071	65.952	2.05948	8.23791	65.952															4.57071	2.62691	2.4345	2.29995
	1		7	0.656729	2.62691	68.579																					2.62691	2.4345	2.29995	2.1522
	1		8	0.608625	2.4345	71.0135																					2.4345	2.29995	2.1522	2.1111
	1		9	0.574988	2.29995	73.3134																					2.29995	2.1522	2.1111	1.98847
	1		10	0.53805	2.1522	75.4656																					2.1522	2.1111	1.98847	1.95967
	1		11	0.527776	2.1111	77.5767																					2.1111	1.98847	1.95967	1.87131
	1		12	0.497116	1.98847	79.5652																					1.98847	1.95967	1.87131	1.84165
	1		13	0.489917	1.95967	81.5249																					1.95967	1.87131	1.84165	1.71715
	1		14	0.467828	1.87131	83.3962																					1.87131	1.84165	1.71715	1.71223
	1		15	0.460411	1.84165	85.2378																					1.84165	1.71715	1.71223	1.59228
	1		16	0.429287	1.71715	86.955																					1.71715	1.71223	1.59228	1.57653
	1		17	0.428057	1.71223	88.6672																					1.71223	1.59228	1.57653	1.48758
	1		18	0.39807	1.59228	90.2595																					1.59228	1.57653	1.48758	1.47237
	1		19	0.394131	1.57653	91.836																					1.57653	1.48758	1.47237	1.45516
	1		20	0.371895	1.48758	93.3236																					1.48758	1.47237	1.45516	1.30505
	1		21	0.368091	1.47237	94.7959																					1.47237	1.45516	1.30505	1.28984
	1		22	0.36379	1.45516	96.2511																					1.45516	1.30505	1.28984	1.15401
	1		23	0.326262	1.30505	97.5561																					1.30505	1.28984	1.15401	0
	1		24	0.32246	1.28984	98.846																					1.28984	1.15401	0	0
	1		25	0.288503	1.15401	100																					1.15401	0	0	0
	1		提取方法：主成分分析法。																								0	0	0	0
	1																										0	0	0	2
	1		成分矩阵a																								0	0	2
	1			成分																							0	2
	1			1	2	3	4	5	6																		2
	1		A1	0.636918
	1		A2	0.656103
	1		A3	0.663869
	1		A4	0.664706
	1		A5	0.679742
	1		A6	0.654796
	1		A7	0.626163
	1		A8	0.617915
	1		A9			0.626329
	1		A10			0.599721
	1		A11			0.621695
	1		A12			0.678845
	1		B1
	1		B2
	1		B3
	1		B4
	1		B5
	1		B6						0.511425
	1		B7					0.524732
	1		B8					0.613998
	1		B9					0.566641
	1		C1	0.559641			-0.512026
	1		C2	0.515817			-0.619791																							0
	1		C3	0.533721			-0.584337																						0	0
	1		C4	0.543499			-0.509249																					0	0	0
	1		提取方法：主成分分析法。																								0	0	0	0
	1		a. 提取了 6 个成分。																								0	0	0	0
	1																										0	0	0	2
	1		旋转后的成分矩阵a																								0	0	2
	1			成分																							0	2
	1			1	2	3	4	5	6																		2
	1		A1	0.751291
	1		A2	0.786949
	1		A3	0.782866
	1		A4	0.729271
	1		A5	0.779848
	1		A6	0.741632																										0.773452
	1		A7	0.778761																									0.773452	0.753419
	1		A8	0.767974																								0.773452	0.753419	0.79981
	1		A9		0.773452																						0.773452	0.753419	0.79981	0.80739
	1		A10		0.753419																						0.753419	0.79981	0.80739
	1		A11		0.79981																						0.79981	0.80739
	1		A12		0.80739																						0.80739
	1		B1					0.801591
	1		B2					0.762285
	1		B3					0.790716
	1		B4						0.778809
	1		B5						0.754728
	1		B6						0.806174
	1		B7				0.767731
	1		B8				0.811788
	1		B9				0.789097
	1		C1			0.724155
	1		C2			0.80473																								0
	1		C3			0.78622																							0	0
	1		C4			0.717114																						0	0	0
	1		提取方法：主成分分析法。 旋转方法：凯撒正态化最大方差法。																								0	0	0	0
	1		a. 旋转在 6 次迭代后已收敛。																								0	0	0	2
	1																										0	0	2	0.343477
	1		成分转换矩阵																								0	2	0.343477	0.170308
	1		成分	1	2	3	4	5	6																		2	0.343477	0.170308	0.883505
	1		1	0.694558	0.343477	0.402036	0.279994	0.284565	0.280368																		0.343477	0.170308	0.883505	0.266717
	1		2	-0.674307	0.170308	0.174548	0.383902	0.3962	0.426009																		0.170308	0.883505	0.266717	0.00475107
	1		3	-0.18885	0.883505	0.0795408	-0.208622	-0.277082	-0.23902																		0.883505	0.266717	0.00475107	0.0357441
	1		4	0.153592	0.266717	-0.862457	0.0660663	0.390615	0.0670401																		0.266717	0.00475107	0.0357441	0
	1		5	0.0153298	0.00475107	-0.116888	0.851699	-0.347148	-0.374402																		0.00475107	0.0357441	0	0
	1		6	0.0583898	0.0357441	-0.209948	0.0307223	-0.642014	0.733559																		0.0357441	0	0	0
	1		提取方法：主成分分析法。 旋转方法：凯撒正态化最大方差法。																								0	0	0	0
	1																										0	0	0	0
	1																										0	0	0	0
	1		因子分析																								0	0	0	02-DEC-2024 10:38:59
	1																										0	0	02-DEC-2024 10:38:59
	1		备注																								0	02-DEC-2024 10:38:59		F:\zz\数据1.1.sav
	1		已创建输出		02-DEC-2024 10:38:59																						02-DEC-2024 10:38:59		F:\zz\数据1.1.sav	数据集0
	1		注释																									F:\zz\数据1.1.sav	数据集0	<无>
	1		输入	数据	F:\zz\数据1.1.sav																						F:\zz\数据1.1.sav	数据集0	<无>	<无>
	1			活动数据集	数据集0																						数据集0	<无>	<无>	<无>
	1			过滤器	<无>																						<无>	<无>	<无>	403
	1			权重	<无>																						<无>	<无>	403	MISSING=EXCLUDE：将用户定义的缺失值视为缺失。
	1			拆分文件	<无>																						<无>	403	MISSING=EXCLUDE：将用户定义的缺失值视为缺失。	LISTWISE：统计基于那些对于任何所用变量都不具有缺失值的个案。
	1			工作数据文件中的行数	403																						403	MISSING=EXCLUDE：将用户定义的缺失值视为缺失。	LISTWISE：统计基于那些对于任何所用变量都不具有缺失值的个案。	FACTOR /VARIABLES A1 A2 A3 A4 A5 A6 A7 A8 A9 A10 A11 A12 /MISSING LISTWISE /ANALYSIS A1 A2 A3 A4 A5 A6 A7 A8 A9 A10 A11 A12 /PRINT INITIAL KMO EXTRACTION ROTATION /FORMAT BLANK(0.5) /CRITERIA MINEIGEN(1) ITERATE(25) /EXTRACTION PC /CRITERIA ITERATE(25) /ROTATION VARIMAX /METHOD=CORRELATION.
	1		缺失值处理	对缺失的定义	MISSING=EXCLUDE：将用户定义的缺失值视为缺失。																						MISSING=EXCLUDE：将用户定义的缺失值视为缺失。	LISTWISE：统计基于那些对于任何所用变量都不具有缺失值的个案。	FACTOR /VARIABLES A1 A2 A3 A4 A5 A6 A7 A8 A9 A10 A11 A12 /MISSING LISTWISE /ANALYSIS A1 A2 A3 A4 A5 A6 A7 A8 A9 A10 A11 A12 /PRINT INITIAL KMO EXTRACTION ROTATION /FORMAT BLANK(0.5) /CRITERIA MINEIGEN(1) ITERATE(25) /EXTRACTION PC /CRITERIA ITERATE(25) /ROTATION VARIMAX /METHOD=CORRELATION.	00:00:00.27
	1			使用的个案数	LISTWISE：统计基于那些对于任何所用变量都不具有缺失值的个案。																						LISTWISE：统计基于那些对于任何所用变量都不具有缺失值的个案。	FACTOR /VARIABLES A1 A2 A3 A4 A5 A6 A7 A8 A9 A10 A11 A12 /MISSING LISTWISE /ANALYSIS A1 A2 A3 A4 A5 A6 A7 A8 A9 A10 A11 A12 /PRINT INITIAL KMO EXTRACTION ROTATION /FORMAT BLANK(0.5) /CRITERIA MINEIGEN(1) ITERATE(25) /EXTRACTION PC /CRITERIA ITERATE(25) /ROTATION VARIMAX /METHOD=CORRELATION.	00:00:00.27	00:00:00.28
	1		语法		FACTOR /VARIABLES A1 A2 A3 A4 A5 A6 A7 A8 A9 A10 A11 A12 /MISSING LISTWISE /ANALYSIS A1 A2 A3 A4 A5 A6 A7 A8 A9 A10 A11 A12 /PRINT INITIAL KMO EXTRACTION ROTATION /FORMAT BLANK(0.5) /CRITERIA MINEIGEN(1) ITERATE(25) /EXTRACTION PC /CRITERIA ITERATE(25) /ROTATION VARIMAX /METHOD=CORRELATION.																						FACTOR /VARIABLES A1 A2 A3 A4 A5 A6 A7 A8 A9 A10 A11 A12 /MISSING LISTWISE /ANALYSIS A1 A2 A3 A4 A5 A6 A7 A8 A9 A10 A11 A12 /PRINT INITIAL KMO EXTRACTION ROTATION /FORMAT BLANK(0.5) /CRITERIA MINEIGEN(1) ITERATE(25) /EXTRACTION PC /CRITERIA ITERATE(25) /ROTATION VARIMAX /METHOD=CORRELATION.	00:00:00.27	00:00:00.28	18976 (18.531K) 字节
	1		资源	处理程序时间	00:00:00.27																						00:00:00.27	00:00:00.28	18976 (18.531K) 字节	0
	1			耗用时间	00:00:00.28																						00:00:00.28	18976 (18.531K) 字节	0	0
	1			所需的最大内存量	18976 (18.531K) 字节																						18976 (18.531K) 字节	0	0	0.918814
	1																										0	0	0.918814	2291.19
	1		KMO 和巴特利特检验																								0	0.918814	2291.19	66
	2		KMO 取样适切性量数。		0.918814																						0.918814	2291.19	66	0
	2		巴特利特球形度检验	近似卡方	2291.19																						2291.19	66	0	0
	2			自由度	66																						66	0	0	0
	2			显著性	0																						0	0	0	提取
	2																										0	0	提取	0.596122
	2		公因子方差																								0	提取	0.596122	0.640963
	2			初始	提取																						提取	0.596122	0.640963	0.642471
	2		A1	1	0.596122																						0.596122	0.640963	0.642471	0.590868
	2		A2	1	0.640963																						0.640963	0.642471	0.590868	0.645697
	2		A3	1	0.642471																						0.642471	0.590868	0.645697	0.601253
	2		A4	1	0.590868																						0.590868	0.645697	0.601253	0.62347
	2		A5	1	0.645697																						0.645697	0.601253	0.62347	0.596774
	2		A6	1	0.601253																						0.601253	0.62347	0.596774	0.640869
	2		A7	1	0.62347																						0.62347	0.596774	0.640869	0.610757
	2		A8	1	0.596774																						0.596774	0.640869	0.610757	0.685251
	2		A9	1	0.640869																						0.640869	0.610757	0.685251	0.679063
	2		A10	1	0.610757																						0.610757	0.685251	0.679063	0
	2		A11	1	0.685251																						0.685251	0.679063	0	0
	2		A12	1	0.679063																						0.679063	0	0	0
	2		提取方法：主成分分析法。																								0	0	0	0
	2																										0	0	0	方差百分比
	2		总方差解释																								0	0	方差百分比	44.2875
	2		成分	初始特征值			提取载荷平方和			旋转载荷平方和																	0	方差百分比	44.2875	18.6588
	2			总计	方差百分比	累积 %	总计	方差百分比	累积 %	总计	方差百分比	累积 %															方差百分比	44.2875	18.6588	4.69199
	2		1	5.3145	44.2875	44.2875	5.3145	44.2875	44.2875	4.86502	40.5418	40.5418															44.2875	18.6588	4.69199	4.48799
	2		2	2.23906	18.6588	62.9463	2.23906	18.6588	62.9463	2.68854	22.4045	62.9463															18.6588	4.69199	4.48799	4.15339
	2		3	0.563039	4.69199	67.6383																					4.69199	4.48799	4.15339	3.90217
	2		4	0.538558	4.48799	72.1263																					4.48799	4.15339	3.90217	3.83549
	2		5	0.498407	4.15339	76.2797																					4.15339	3.90217	3.83549	3.58593
	2		6	0.468261	3.90217	80.1819																					3.90217	3.83549	3.58593	3.39161
	2		7	0.460259	3.83549	84.0173																					3.83549	3.58593	3.39161	3.31681
	2		8	0.430312	3.58593	87.6033																					3.58593	3.39161	3.31681	3.09105
	2		9	0.406994	3.39161	90.9949																					3.39161	3.31681	3.09105	2.59725
	2		10	0.398017	3.31681	94.3117																					3.31681	3.09105	2.59725	0
	2		11	0.370926	3.09105	97.4027																					3.09105	2.59725	0	0
	2		12	0.31167	2.59725	100																					2.59725	0	0	0
	2		提取方法：主成分分析法。																								0	0	0	0
	2																										0	0	0	2
	2		成分矩阵a																								0	0	2
	2			成分																							0	2
	2			1	2																						2
	2		A1	0.729841
	2		A2	0.762334
	2		A3	0.776865
	2		A4	0.762205
	2		A5	0.781125
	2		A6	0.769545																										0.694325
	2		A7	0.752014																									0.694325	0.645284
	2		A8	0.749495																								0.694325	0.645284	0.693869
	2		A9		0.694325																						0.694325	0.645284	0.693869	0.741233
	2		A10		0.645284																						0.645284	0.693869	0.741233	0
	2		A11		0.693869																						0.693869	0.741233	0	0
	2		A12		0.741233																						0.741233	0	0	0
	2		提取方法：主成分分析法。																								0	0	0	0
	2		a. 提取了 2 个成分。																								0	0	0	0
	2																										0	0	0	2
	2		旋转后的成分矩阵a																								0	0	2
	2			成分																							0	2
	2			1	2																						2
	2		A1	0.770703
	2		A2	0.797922
	2		A3	0.793305
	2		A4	0.742368
	2		A5	0.793862
	2		A6	0.747465																										0.793919
	2		A7	0.786916																									0.793919	0.764811
	2		A8	0.764116																								0.793919	0.764811	0.813746
	2		A9		0.793919																						0.793919	0.764811	0.813746	0.822575
	2		A10		0.764811																						0.764811	0.813746	0.822575	0
	2		A11		0.813746																						0.813746	0.822575	0	0
	2		A12		0.822575																						0.822575	0	0	0
	2		提取方法：主成分分析法。 旋转方法：凯撒正态化最大方差法。																								0	0	0	0
	2		a. 旋转在 3 次迭代后已收敛。																								0	0	0	2
	2																										0	0	2	0.382298
	2		成分转换矩阵																								0	2	0.382298	0.924039
	2		成分	1	2																						2	0.382298	0.924039	0
	2		1	0.924039	0.382298																						0.382298	0.924039	0	0
	2		2	-0.382298	0.924039																						0.924039	0	0	0
	2		提取方法：主成分分析法。 旋转方法：凯撒正态化最大方差法。																								0	0	0	0
	2																										0	0	0	0
	2																										0	0	0	0
	2		因子分析																								0	0	0	02-DEC-2024 10:38:59
	2																										0	0	02-DEC-2024 10:38:59
	2		备注																								0	02-DEC-2024 10:38:59		F:\zz\数据1.1.sav
	2		已创建输出		02-DEC-2024 10:38:59																						02-DEC-2024 10:38:59		F:\zz\数据1.1.sav	数据集0
	2		注释																									F:\zz\数据1.1.sav	数据集0	<无>
	2		输入	数据	F:\zz\数据1.1.sav																						F:\zz\数据1.1.sav	数据集0	<无>	<无>
	2			活动数据集	数据集0																						数据集0	<无>	<无>	<无>
	2			过滤器	<无>																						<无>	<无>	<无>	403
	2			权重	<无>																						<无>	<无>	403	MISSING=EXCLUDE：将用户定义的缺失值视为缺失。
	2			拆分文件	<无>																						<无>	403	MISSING=EXCLUDE：将用户定义的缺失值视为缺失。	LISTWISE：统计基于那些对于任何所用变量都不具有缺失值的个案。
	2			工作数据文件中的行数	403																						403	MISSING=EXCLUDE：将用户定义的缺失值视为缺失。	LISTWISE：统计基于那些对于任何所用变量都不具有缺失值的个案。	FACTOR /VARIABLES A1 A2 A3 A4 A5 A6 A7 A8 /MISSING LISTWISE /ANALYSIS A1 A2 A3 A4 A5 A6 A7 A8 /PRINT INITIAL KMO EXTRACTION ROTATION /FORMAT BLANK(0.5) /CRITERIA MINEIGEN(1) ITERATE(25) /EXTRACTION PC /CRITERIA ITERATE(25) /ROTATION VARIMAX /METHOD=CORRELATION.
	2		缺失值处理	对缺失的定义	MISSING=EXCLUDE：将用户定义的缺失值视为缺失。																						MISSING=EXCLUDE：将用户定义的缺失值视为缺失。	LISTWISE：统计基于那些对于任何所用变量都不具有缺失值的个案。	FACTOR /VARIABLES A1 A2 A3 A4 A5 A6 A7 A8 /MISSING LISTWISE /ANALYSIS A1 A2 A3 A4 A5 A6 A7 A8 /PRINT INITIAL KMO EXTRACTION ROTATION /FORMAT BLANK(0.5) /CRITERIA MINEIGEN(1) ITERATE(25) /EXTRACTION PC /CRITERIA ITERATE(25) /ROTATION VARIMAX /METHOD=CORRELATION.	00:00:00.00
	2			使用的个案数	LISTWISE：统计基于那些对于任何所用变量都不具有缺失值的个案。																						LISTWISE：统计基于那些对于任何所用变量都不具有缺失值的个案。	FACTOR /VARIABLES A1 A2 A3 A4 A5 A6 A7 A8 /MISSING LISTWISE /ANALYSIS A1 A2 A3 A4 A5 A6 A7 A8 /PRINT INITIAL KMO EXTRACTION ROTATION /FORMAT BLANK(0.5) /CRITERIA MINEIGEN(1) ITERATE(25) /EXTRACTION PC /CRITERIA ITERATE(25) /ROTATION VARIMAX /METHOD=CORRELATION.	00:00:00.00	00:00:00.04
	2		语法		FACTOR /VARIABLES A1 A2 A3 A4 A5 A6 A7 A8 /MISSING LISTWISE /ANALYSIS A1 A2 A3 A4 A5 A6 A7 A8 /PRINT INITIAL KMO EXTRACTION ROTATION /FORMAT BLANK(0.5) /CRITERIA MINEIGEN(1) ITERATE(25) /EXTRACTION PC /CRITERIA ITERATE(25) /ROTATION VARIMAX /METHOD=CORRELATION.																						FACTOR /VARIABLES A1 A2 A3 A4 A5 A6 A7 A8 /MISSING LISTWISE /ANALYSIS A1 A2 A3 A4 A5 A6 A7 A8 /PRINT INITIAL KMO EXTRACTION ROTATION /FORMAT BLANK(0.5) /CRITERIA MINEIGEN(1) ITERATE(25) /EXTRACTION PC /CRITERIA ITERATE(25) /ROTATION VARIMAX /METHOD=CORRELATION.	00:00:00.00	00:00:00.04	9264 (9.047K) 字节
	2		资源	处理程序时间	00:00:00.00																						00:00:00.00	00:00:00.04	9264 (9.047K) 字节	0
	2			耗用时间	00:00:00.04																						00:00:00.04	9264 (9.047K) 字节	0	0
	2			所需的最大内存量	9264 (9.047K) 字节																						9264 (9.047K) 字节	0	0	0.943521
	2																										0	0	0.943521	1673.03
	2		KMO 和巴特利特检验																								0	0.943521	1673.03	28
	3		KMO 取样适切性量数。		0.943521																						0.943521	1673.03	28	0
	3		巴特利特球形度检验	近似卡方	1673.03																						1673.03	28	0	0
	3			自由度	28																						28	0	0	0
	3			显著性	0																						0	0	0	提取
	3																										0	0	提取	0.587537
	3		公因子方差																								0	提取	0.587537	0.635027
	3			初始	提取																						提取	0.587537	0.635027	0.642421
	3		A1	1	0.587537																						0.587537	0.635027	0.642421	0.586815
	3		A2	1	0.635027																						0.635027	0.642421	0.586815	0.647093
	3		A3	1	0.642421																						0.642421	0.586815	0.647093	0.597635
	3		A4	1	0.586815																						0.586815	0.647093	0.597635	0.618861
	3		A5	1	0.647093																						0.647093	0.597635	0.618861	0.596716
	3		A6	1	0.597635																						0.597635	0.618861	0.596716	0
	3		A7	1	0.618861																						0.618861	0.596716	0	0
	3		A8	1	0.596716																						0.596716	0	0	0
	3		提取方法：主成分分析法。																								0	0	0	0
	3																										0	0	0	方差百分比
	3		总方差解释																								0	0	方差百分比	61.4013
	3		成分	初始特征值			提取载荷平方和																				0	方差百分比	61.4013	6.77324
	3			总计	方差百分比	累积 %	总计	方差百分比	累积 %																		方差百分比	61.4013	6.77324	6.09937
	3		1	4.9121	61.4013	61.4013	4.9121	61.4013	61.4013																		61.4013	6.77324	6.09937	5.7282
	3		2	0.541859	6.77324	68.1746																					6.77324	6.09937	5.7282	5.45361
	3		3	0.487949	6.09937	74.2739																					6.09937	5.7282	5.45361	5.18509
	3		4	0.458256	5.7282	80.0021																					5.7282	5.45361	5.18509	5.00916
	3		5	0.436288	5.45361	85.4557																					5.45361	5.18509	5.00916	4.35002
	3		6	0.414808	5.18509	90.6408																					5.18509	5.00916	4.35002	0
	3		7	0.400733	5.00916	95.65																					5.00916	4.35002	0	0
	3		8	0.348002	4.35002	100																					4.35002	0	0	0
	3		提取方法：主成分分析法。																								0	0	0	0
	3																										0	0	0	0
	3		成分矩阵a																								0	0	0	0
	3			成分																							0	0	0	0
	3			1																							0	0	0	0
	3		A1	0.76651																							0	0	0	0
	3		A2	0.796886																							0	0	0	0
	3		A3	0.801512																							0	0	0	0
	3		A4	0.766038																							0	0	0	0
	3		A5	0.804421																							0	0	0	0
	3		A6	0.773069																							0	0	0	0
	3		A7	0.786677																							0	0	0	0
	3		A8	0.772474																							0	0	0	0
	3		提取方法：主成分分析法。																								0	0	0	0
	3		a. 提取了 1 个成分。																								0	0	0	0
	3																										0	0	0	0
	3		旋转后的成分矩阵a																								0	0	0	0
	3																										0	0	0	0
	3		a. 仅提取了一个成分。无法旋转此解。																								0	0	0	0
	3																										0	0	0	0
	3																										0	0	0	0
	3		因子分析																								0	0	0	02-DEC-2024 10:38:59
	3																										0	0	02-DEC-2024 10:38:59
	3		备注																								0	02-DEC-2024 10:38:59		F:\zz\数据1.1.sav
	3		已创建输出		02-DEC-2024 10:38:59																						02-DEC-2024 10:38:59		F:\zz\数据1.1.sav	数据集0
	3		注释																									F:\zz\数据1.1.sav	数据集0	<无>
	3		输入	数据	F:\zz\数据1.1.sav																						F:\zz\数据1.1.sav	数据集0	<无>	<无>
	3			活动数据集	数据集0																						数据集0	<无>	<无>	<无>
	3			过滤器	<无>																						<无>	<无>	<无>	403
	3			权重	<无>																						<无>	<无>	403	MISSING=EXCLUDE：将用户定义的缺失值视为缺失。
	3			拆分文件	<无>																						<无>	403	MISSING=EXCLUDE：将用户定义的缺失值视为缺失。	LISTWISE：统计基于那些对于任何所用变量都不具有缺失值的个案。
	3			工作数据文件中的行数	403																						403	MISSING=EXCLUDE：将用户定义的缺失值视为缺失。	LISTWISE：统计基于那些对于任何所用变量都不具有缺失值的个案。	FACTOR /VARIABLES A9 A10 A11 A12 /MISSING LISTWISE /ANALYSIS A9 A10 A11 A12 /PRINT INITIAL KMO EXTRACTION ROTATION /FORMAT BLANK(0.5) /CRITERIA MINEIGEN(1) ITERATE(25) /EXTRACTION PC /CRITERIA ITERATE(25) /ROTATION VARIMAX /METHOD=CORRELATION.
	3		缺失值处理	对缺失的定义	MISSING=EXCLUDE：将用户定义的缺失值视为缺失。																						MISSING=EXCLUDE：将用户定义的缺失值视为缺失。	LISTWISE：统计基于那些对于任何所用变量都不具有缺失值的个案。	FACTOR /VARIABLES A9 A10 A11 A12 /MISSING LISTWISE /ANALYSIS A9 A10 A11 A12 /PRINT INITIAL KMO EXTRACTION ROTATION /FORMAT BLANK(0.5) /CRITERIA MINEIGEN(1) ITERATE(25) /EXTRACTION PC /CRITERIA ITERATE(25) /ROTATION VARIMAX /METHOD=CORRELATION.	00:00:00.17
	3			使用的个案数	LISTWISE：统计基于那些对于任何所用变量都不具有缺失值的个案。																						LISTWISE：统计基于那些对于任何所用变量都不具有缺失值的个案。	FACTOR /VARIABLES A9 A10 A11 A12 /MISSING LISTWISE /ANALYSIS A9 A10 A11 A12 /PRINT INITIAL KMO EXTRACTION ROTATION /FORMAT BLANK(0.5) /CRITERIA MINEIGEN(1) ITERATE(25) /EXTRACTION PC /CRITERIA ITERATE(25) /ROTATION VARIMAX /METHOD=CORRELATION.	00:00:00.17	00:00:00.22
	3		语法		FACTOR /VARIABLES A9 A10 A11 A12 /MISSING LISTWISE /ANALYSIS A9 A10 A11 A12 /PRINT INITIAL KMO EXTRACTION ROTATION /FORMAT BLANK(0.5) /CRITERIA MINEIGEN(1) ITERATE(25) /EXTRACTION PC /CRITERIA ITERATE(25) /ROTATION VARIMAX /METHOD=CORRELATION.																						FACTOR /VARIABLES A9 A10 A11 A12 /MISSING LISTWISE /ANALYSIS A9 A10 A11 A12 /PRINT INITIAL KMO EXTRACTION ROTATION /FORMAT BLANK(0.5) /CRITERIA MINEIGEN(1) ITERATE(25) /EXTRACTION PC /CRITERIA ITERATE(25) /ROTATION VARIMAX /METHOD=CORRELATION.	00:00:00.17	00:00:00.22	3008 (2.938K) 字节
	3		资源	处理程序时间	00:00:00.17																						00:00:00.17	00:00:00.22	3008 (2.938K) 字节	0
	3			耗用时间	00:00:00.22																						00:00:00.22	3008 (2.938K) 字节	0	0
	3			所需的最大内存量	3008 (2.938K) 字节																						3008 (2.938K) 字节	0	0	0.808992
	3																										0	0	0.808992	545.171
	3		KMO 和巴特利特检验																								0	0.808992	545.171	6
	4		KMO 取样适切性量数。		0.808992																						0.808992	545.171	6	1.55142e-114
	4		巴特利特球形度检验	近似卡方	545.171																						545.171	6	1.55142e-114	0
	4			自由度	6																						6	1.55142e-114	0	0
	4			显著性	1.55142e-114																						1.55142e-114	0	0	提取
	4																										0	0	提取	0.641071
	4		公因子方差																								0	提取	0.641071	0.616198
	4			初始	提取																						提取	0.641071	0.616198	0.688034
	4		A9	1	0.641071																						0.641071	0.616198	0.688034	0.66728
	4		A10	1	0.616198																						0.616198	0.688034	0.66728	0
	4		A11	1	0.688034																						0.688034	0.66728	0	0
	4		A12	1	0.66728																						0.66728	0	0	0
	4		提取方法：主成分分析法。																								0	0	0	0
	4																										0	0	0	方差百分比
	4		总方差解释																								0	0	方差百分比	65.3146
	4		成分	初始特征值			提取载荷平方和																				0	方差百分比	65.3146	12.8345
	4			总计	方差百分比	累积 %	总计	方差百分比	累积 %																		方差百分比	65.3146	12.8345	11.3537
	4		1	2.61258	65.3146	65.3146	2.61258	65.3146	65.3146																		65.3146	12.8345	11.3537	10.4972
	4		2	0.513379	12.8345	78.149																					12.8345	11.3537	10.4972	0
	4		3	0.454149	11.3537	89.5028																					11.3537	10.4972	0	0
	4		4	0.419889	10.4972	100																					10.4972	0	0	0
	4		提取方法：主成分分析法。																								0	0	0	0
	4																										0	0	0	0
	4		成分矩阵a																								0	0	0	0
	4			成分																							0	0	0	0
	4			1																							0	0	0	0
	4		A9	0.800669																							0	0	0	0
	4		A10	0.784983																							0	0	0	0
	4		A11	0.829478																							0	0	0	0
	4		A12	0.816872																							0	0	0	0
	4		提取方法：主成分分析法。																								0	0	0	0
	4		a. 提取了 1 个成分。																								0	0	0	0
	4																										0	0	0	0
	4		旋转后的成分矩阵a																								0	0	0	0
	4																										0	0	0	0
	4		a. 仅提取了一个成分。无法旋转此解。																								0	0	0	0
	4																										0	0	0	0
	4																										0	0	0	0
	4		因子分析																								0	0	0	02-DEC-2024 10:39:00
	4																										0	0	02-DEC-2024 10:39:00
	4		备注																								0	02-DEC-2024 10:39:00		F:\zz\数据1.1.sav
	4		已创建输出		02-DEC-2024 10:39:00																						02-DEC-2024 10:39:00		F:\zz\数据1.1.sav	数据集0
	4		注释																									F:\zz\数据1.1.sav	数据集0	<无>
	4		输入	数据	F:\zz\数据1.1.sav																						F:\zz\数据1.1.sav	数据集0	<无>	<无>
	4			活动数据集	数据集0																						数据集0	<无>	<无>	<无>
	4			过滤器	<无>																						<无>	<无>	<无>	403
	4			权重	<无>																						<无>	<无>	403	MISSING=EXCLUDE：将用户定义的缺失值视为缺失。
	4			拆分文件	<无>																						<无>	403	MISSING=EXCLUDE：将用户定义的缺失值视为缺失。	LISTWISE：统计基于那些对于任何所用变量都不具有缺失值的个案。
	4			工作数据文件中的行数	403																						403	MISSING=EXCLUDE：将用户定义的缺失值视为缺失。	LISTWISE：统计基于那些对于任何所用变量都不具有缺失值的个案。	FACTOR /VARIABLES B1 B2 B3 B4 B5 B6 B7 B8 B9 /MISSING LISTWISE /ANALYSIS B1 B2 B3 B4 B5 B6 B7 B8 B9 /PRINT INITIAL KMO EXTRACTION ROTATION /FORMAT BLANK(0.5) /CRITERIA MINEIGEN(1) ITERATE(25) /EXTRACTION PC /CRITERIA ITERATE(25) /ROTATION VARIMAX /METHOD=CORRELATION.
	4		缺失值处理	对缺失的定义	MISSING=EXCLUDE：将用户定义的缺失值视为缺失。																						MISSING=EXCLUDE：将用户定义的缺失值视为缺失。	LISTWISE：统计基于那些对于任何所用变量都不具有缺失值的个案。	FACTOR /VARIABLES B1 B2 B3 B4 B5 B6 B7 B8 B9 /MISSING LISTWISE /ANALYSIS B1 B2 B3 B4 B5 B6 B7 B8 B9 /PRINT INITIAL KMO EXTRACTION ROTATION /FORMAT BLANK(0.5) /CRITERIA MINEIGEN(1) ITERATE(25) /EXTRACTION PC /CRITERIA ITERATE(25) /ROTATION VARIMAX /METHOD=CORRELATION.	00:00:00.02
	4			使用的个案数	LISTWISE：统计基于那些对于任何所用变量都不具有缺失值的个案。																						LISTWISE：统计基于那些对于任何所用变量都不具有缺失值的个案。	FACTOR /VARIABLES B1 B2 B3 B4 B5 B6 B7 B8 B9 /MISSING LISTWISE /ANALYSIS B1 B2 B3 B4 B5 B6 B7 B8 B9 /PRINT INITIAL KMO EXTRACTION ROTATION /FORMAT BLANK(0.5) /CRITERIA MINEIGEN(1) ITERATE(25) /EXTRACTION PC /CRITERIA ITERATE(25) /ROTATION VARIMAX /METHOD=CORRELATION.	00:00:00.02	00:00:00.02
	4		语法		FACTOR /VARIABLES B1 B2 B3 B4 B5 B6 B7 B8 B9 /MISSING LISTWISE /ANALYSIS B1 B2 B3 B4 B5 B6 B7 B8 B9 /PRINT INITIAL KMO EXTRACTION ROTATION /FORMAT BLANK(0.5) /CRITERIA MINEIGEN(1) ITERATE(25) /EXTRACTION PC /CRITERIA ITERATE(25) /ROTATION VARIMAX /METHOD=CORRELATION.																						FACTOR /VARIABLES B1 B2 B3 B4 B5 B6 B7 B8 B9 /MISSING LISTWISE /ANALYSIS B1 B2 B3 B4 B5 B6 B7 B8 B9 /PRINT INITIAL KMO EXTRACTION ROTATION /FORMAT BLANK(0.5) /CRITERIA MINEIGEN(1) ITERATE(25) /EXTRACTION PC /CRITERIA ITERATE(25) /ROTATION VARIMAX /METHOD=CORRELATION.	00:00:00.02	00:00:00.02	11368 (11.102K) 字节
	4		资源	处理程序时间	00:00:00.02																						00:00:00.02	00:00:00.02	11368 (11.102K) 字节	0
	4			耗用时间	00:00:00.02																						00:00:00.02	11368 (11.102K) 字节	0	0
	4			所需的最大内存量	11368 (11.102K) 字节																						11368 (11.102K) 字节	0	0	0.827678
	4																										0	0	0.827678	1176.2
	4		KMO 和巴特利特检验																								0	0.827678	1176.2	36
	5		KMO 取样适切性量数。		0.827678																						0.827678	1176.2	36	1.35826e-223
	5		巴特利特球形度检验	近似卡方	1176.2																						1176.2	36	1.35826e-223	0
	5			自由度	36																						36	1.35826e-223	0	0
	5			显著性	1.35826e-223																						1.35826e-223	0	0	提取
	5																										0	0	提取	0.708718
	5		公因子方差																								0	提取	0.708718	0.657903
	5			初始	提取																						提取	0.708718	0.657903	0.730677
	5		B1	1	0.708718																						0.708718	0.657903	0.730677	0.692023
	5		B2	1	0.657903																						0.657903	0.730677	0.692023	0.684531
	5		B3	1	0.730677																						0.730677	0.692023	0.684531	0.708078
	5		B4	1	0.692023																						0.692023	0.684531	0.708078	0.68558
	5		B5	1	0.684531																						0.684531	0.708078	0.68558	0.709259
	5		B6	1	0.708078																						0.708078	0.68558	0.709259	0.673936
	5		B7	1	0.68558																						0.68558	0.709259	0.673936	0
	5		B8	1	0.709259																						0.709259	0.673936	0	0
	5		B9	1	0.673936																						0.673936	0	0	0
	5		提取方法：主成分分析法。																								0	0	0	0
	5																										0	0	0	方差百分比
	5		总方差解释																								0	0	方差百分比	41.4827
	5		成分	初始特征值			提取载荷平方和			旋转载荷平方和																	0	方差百分比	41.4827	15.2822
	5			总计	方差百分比	累积 %	总计	方差百分比	累积 %	总计	方差百分比	累积 %															方差百分比	41.4827	15.2822	12.6874
	5		1	3.73344	41.4827	41.4827	3.73344	41.4827	41.4827	2.09402	23.2669	23.2669															41.4827	15.2822	12.6874	5.98404
	5		2	1.3754	15.2822	56.7649	1.3754	15.2822	56.7649	2.09085	23.2316	46.4985															15.2822	12.6874	5.98404	5.47267
	5		3	1.14186	12.6874	69.4523	1.14186	12.6874	69.4523	2.06584	22.9538	69.4523															12.6874	5.98404	5.47267	5.29717
	5		4	0.538563	5.98404	75.4363																					5.98404	5.47267	5.29717	5.00676
	5		5	0.492541	5.47267	80.909																					5.47267	5.29717	5.00676	4.59966
	5		6	0.476746	5.29717	86.2062																					5.29717	5.00676	4.59966	4.1874
	5		7	0.450609	5.00676	91.2129																					5.00676	4.59966	4.1874	0
	5		8	0.41397	4.59966	95.8126																					4.59966	4.1874	0	0
	5		9	0.376866	4.1874	100																					4.1874	0	0	0
	5		提取方法：主成分分析法。																								0	0	0	0
	5																										0	0	0	2
	5		成分矩阵a																								0	0	2
	5			成分																							0	2
	5			1	2	3																					2
	5		B1	0.621044
	5		B2	0.661245
	5		B3	0.703838
	5		B4	0.643554																										0.524939
	5		B5	0.689594																									0.524939	0.606382
	5		B6	0.640363		0.506983																						0.524939	0.606382	0.556148
	5		B7	0.639877	0.524939																						0.524939	0.606382	0.556148	0
	5		B8	0.584412	0.606382																						0.606382	0.556148	0	0
	5		B9	0.603628	0.556148																						0.556148	0	0	0
	5		提取方法：主成分分析法。																								0	0	0	0
	5		a. 提取了 3 个成分。																								0	0	0	0
	5																										0	0	0	2
	5		旋转后的成分矩阵a																								0	0	2	0.822332
	5			成分																							0	2	0.822332	0.769586
	5			1	2	3																					2	0.822332	0.769586	0.806072
	5		B1		0.822332																						0.822332	0.769586	0.806072
	5		B2		0.769586																						0.769586	0.806072
	5		B3		0.806072																						0.806072
	5		B4			0.800854
	5		B5			0.773446
	5		B6			0.816018
	5		B7	0.791365																										0
	5		B8	0.828127																									0	0
	5		B9	0.797168																								0	0	0
	5		提取方法：主成分分析法。 旋转方法：凯撒正态化最大方差法。																								0	0	0	0
	5		a. 旋转在 4 次迭代后已收敛。																								0	0	0	2
	5																										0	0	2	0.592266
	5		成分转换矩阵																								0	2	0.592266	-0.413408
	5		成分	1	2	3																					2	0.592266	-0.413408	-0.691604
	5		1	0.552101	0.592266	0.586861																					0.592266	-0.413408	-0.691604	0
	5		2	0.833392	-0.413408	-0.366814																					-0.413408	-0.691604	0	0
	5		3	-0.0253619	-0.691604	0.721832																					-0.691604	0	0	0
	5		提取方法：主成分分析法。 旋转方法：凯撒正态化最大方差法。																								0	0	0	0
	5																										0	0	0	0
	5																										0	0	0	0
	5		因子分析																								0	0	0	02-DEC-2024 10:39:00
	5																										0	0	02-DEC-2024 10:39:00
	5		备注																								0	02-DEC-2024 10:39:00		F:\zz\数据1.1.sav
	5		已创建输出		02-DEC-2024 10:39:00																						02-DEC-2024 10:39:00		F:\zz\数据1.1.sav	数据集0
	5		注释																									F:\zz\数据1.1.sav	数据集0	<无>
	5		输入	数据	F:\zz\数据1.1.sav																						F:\zz\数据1.1.sav	数据集0	<无>	<无>
	5			活动数据集	数据集0																						数据集0	<无>	<无>	<无>
	5			过滤器	<无>																						<无>	<无>	<无>	403
	5			权重	<无>																						<无>	<无>	403	MISSING=EXCLUDE：将用户定义的缺失值视为缺失。
	5			拆分文件	<无>																						<无>	403	MISSING=EXCLUDE：将用户定义的缺失值视为缺失。	LISTWISE：统计基于那些对于任何所用变量都不具有缺失值的个案。
	5			工作数据文件中的行数	403																						403	MISSING=EXCLUDE：将用户定义的缺失值视为缺失。	LISTWISE：统计基于那些对于任何所用变量都不具有缺失值的个案。	FACTOR /VARIABLES B1 B2 B3 /MISSING LISTWISE /ANALYSIS B1 B2 B3 /PRINT INITIAL KMO EXTRACTION ROTATION /FORMAT BLANK(0.5) /CRITERIA MINEIGEN(1) ITERATE(25) /EXTRACTION PC /CRITERIA ITERATE(25) /ROTATION VARIMAX /METHOD=CORRELATION.
	5		缺失值处理	对缺失的定义	MISSING=EXCLUDE：将用户定义的缺失值视为缺失。																						MISSING=EXCLUDE：将用户定义的缺失值视为缺失。	LISTWISE：统计基于那些对于任何所用变量都不具有缺失值的个案。	FACTOR /VARIABLES B1 B2 B3 /MISSING LISTWISE /ANALYSIS B1 B2 B3 /PRINT INITIAL KMO EXTRACTION ROTATION /FORMAT BLANK(0.5) /CRITERIA MINEIGEN(1) ITERATE(25) /EXTRACTION PC /CRITERIA ITERATE(25) /ROTATION VARIMAX /METHOD=CORRELATION.	00:00:00.52
	5			使用的个案数	LISTWISE：统计基于那些对于任何所用变量都不具有缺失值的个案。																						LISTWISE：统计基于那些对于任何所用变量都不具有缺失值的个案。	FACTOR /VARIABLES B1 B2 B3 /MISSING LISTWISE /ANALYSIS B1 B2 B3 /PRINT INITIAL KMO EXTRACTION ROTATION /FORMAT BLANK(0.5) /CRITERIA MINEIGEN(1) ITERATE(25) /EXTRACTION PC /CRITERIA ITERATE(25) /ROTATION VARIMAX /METHOD=CORRELATION.	00:00:00.52	00:00:00.53
	5		语法		FACTOR /VARIABLES B1 B2 B3 /MISSING LISTWISE /ANALYSIS B1 B2 B3 /PRINT INITIAL KMO EXTRACTION ROTATION /FORMAT BLANK(0.5) /CRITERIA MINEIGEN(1) ITERATE(25) /EXTRACTION PC /CRITERIA ITERATE(25) /ROTATION VARIMAX /METHOD=CORRELATION.																						FACTOR /VARIABLES B1 B2 B3 /MISSING LISTWISE /ANALYSIS B1 B2 B3 /PRINT INITIAL KMO EXTRACTION ROTATION /FORMAT BLANK(0.5) /CRITERIA MINEIGEN(1) ITERATE(25) /EXTRACTION PC /CRITERIA ITERATE(25) /ROTATION VARIMAX /METHOD=CORRELATION.	00:00:00.52	00:00:00.53	1984 (1.938K) 字节
	5		资源	处理程序时间	00:00:00.52																						00:00:00.52	00:00:00.53	1984 (1.938K) 字节	0
	5			耗用时间	00:00:00.53																						00:00:00.53	1984 (1.938K) 字节	0	0
	5			所需的最大内存量	1984 (1.938K) 字节																						1984 (1.938K) 字节	0	0	0.696832
	5																										0	0	0.696832	338.136
	5		KMO 和巴特利特检验																								0	0.696832	338.136	3
	6		KMO 取样适切性量数。		0.696832																						0.696832	338.136	3	5.5275e-73
	6		巴特利特球形度检验	近似卡方	338.136																						338.136	3	5.5275e-73	0
	6			自由度	3																						3	5.5275e-73	0	0
	6			显著性	5.5275e-73																						5.5275e-73	0	0	提取
	6																										0	0	提取	0.687387
	6		公因子方差																								0	提取	0.687387	0.663698
	6			初始	提取																						提取	0.687387	0.663698	0.735896
	6		B1	1	0.687387																						0.687387	0.663698	0.735896	0
	6		B2	1	0.663698																						0.663698	0.735896	0	0
	6		B3	1	0.735896																						0.735896	0	0	0
	6		提取方法：主成分分析法。																								0	0	0	0
	6																										0	0	0	方差百分比
	6		总方差解释																								0	0	方差百分比	69.566
	6		成分	初始特征值			提取载荷平方和																				0	方差百分比	69.566	16.9073
	6			总计	方差百分比	累积 %	总计	方差百分比	累积 %																		方差百分比	69.566	16.9073	13.5267
	6		1	2.08698	69.566	69.566	2.08698	69.566	69.566																		69.566	16.9073	13.5267	0
	6		2	0.507218	16.9073	86.4733																					16.9073	13.5267	0	0
	6		3	0.405802	13.5267	100																					13.5267	0	0	0
	6		提取方法：主成分分析法。																								0	0	0	0
	6																										0	0	0	0
	6		成分矩阵a																								0	0	0	0
	6			成分																							0	0	0	0
	6			1																							0	0	0	0
	6		B1	0.829088																							0	0	0	0
	6		B2	0.814676																							0	0	0	0
	6		B3	0.857844																							0	0	0	0
	6		提取方法：主成分分析法。																								0	0	0	0
	6		a. 提取了 1 个成分。																								0	0	0	0
	6																										0	0	0	0
	6		旋转后的成分矩阵a																								0	0	0	0
	6																										0	0	0	0
	6		a. 仅提取了一个成分。无法旋转此解。																								0	0	0	0
	6																										0	0	0	0
	6																										0	0	0	0
	6		因子分析																								0	0	0	02-DEC-2024 10:39:00
	6																										0	0	02-DEC-2024 10:39:00
	6		备注																								0	02-DEC-2024 10:39:00		F:\zz\数据1.1.sav
	6		已创建输出		02-DEC-2024 10:39:00																						02-DEC-2024 10:39:00		F:\zz\数据1.1.sav	数据集0
	6		注释																									F:\zz\数据1.1.sav	数据集0	<无>
	6		输入	数据	F:\zz\数据1.1.sav																						F:\zz\数据1.1.sav	数据集0	<无>	<无>
	6			活动数据集	数据集0																						数据集0	<无>	<无>	<无>
	6			过滤器	<无>																						<无>	<无>	<无>	403
	6			权重	<无>																						<无>	<无>	403	MISSING=EXCLUDE：将用户定义的缺失值视为缺失。
	6			拆分文件	<无>																						<无>	403	MISSING=EXCLUDE：将用户定义的缺失值视为缺失。	LISTWISE：统计基于那些对于任何所用变量都不具有缺失值的个案。
	6			工作数据文件中的行数	403																						403	MISSING=EXCLUDE：将用户定义的缺失值视为缺失。	LISTWISE：统计基于那些对于任何所用变量都不具有缺失值的个案。	FACTOR /VARIABLES B4 B5 B6 /MISSING LISTWISE /ANALYSIS B4 B5 B6 /PRINT INITIAL KMO EXTRACTION ROTATION /FORMAT BLANK(0.5) /CRITERIA MINEIGEN(1) ITERATE(25) /EXTRACTION PC /CRITERIA ITERATE(25) /ROTATION VARIMAX /METHOD=CORRELATION.
	6		缺失值处理	对缺失的定义	MISSING=EXCLUDE：将用户定义的缺失值视为缺失。																						MISSING=EXCLUDE：将用户定义的缺失值视为缺失。	LISTWISE：统计基于那些对于任何所用变量都不具有缺失值的个案。	FACTOR /VARIABLES B4 B5 B6 /MISSING LISTWISE /ANALYSIS B4 B5 B6 /PRINT INITIAL KMO EXTRACTION ROTATION /FORMAT BLANK(0.5) /CRITERIA MINEIGEN(1) ITERATE(25) /EXTRACTION PC /CRITERIA ITERATE(25) /ROTATION VARIMAX /METHOD=CORRELATION.	00:00:00.03
	6			使用的个案数	LISTWISE：统计基于那些对于任何所用变量都不具有缺失值的个案。																						LISTWISE：统计基于那些对于任何所用变量都不具有缺失值的个案。	FACTOR /VARIABLES B4 B5 B6 /MISSING LISTWISE /ANALYSIS B4 B5 B6 /PRINT INITIAL KMO EXTRACTION ROTATION /FORMAT BLANK(0.5) /CRITERIA MINEIGEN(1) ITERATE(25) /EXTRACTION PC /CRITERIA ITERATE(25) /ROTATION VARIMAX /METHOD=CORRELATION.	00:00:00.03	00:00:00.05
	6		语法		FACTOR /VARIABLES B4 B5 B6 /MISSING LISTWISE /ANALYSIS B4 B5 B6 /PRINT INITIAL KMO EXTRACTION ROTATION /FORMAT BLANK(0.5) /CRITERIA MINEIGEN(1) ITERATE(25) /EXTRACTION PC /CRITERIA ITERATE(25) /ROTATION VARIMAX /METHOD=CORRELATION.																						FACTOR /VARIABLES B4 B5 B6 /MISSING LISTWISE /ANALYSIS B4 B5 B6 /PRINT INITIAL KMO EXTRACTION ROTATION /FORMAT BLANK(0.5) /CRITERIA MINEIGEN(1) ITERATE(25) /EXTRACTION PC /CRITERIA ITERATE(25) /ROTATION VARIMAX /METHOD=CORRELATION.	00:00:00.03	00:00:00.05	1984 (1.938K) 字节
	6		资源	处理程序时间	00:00:00.03																						00:00:00.03	00:00:00.05	1984 (1.938K) 字节	0
	6			耗用时间	00:00:00.05																						00:00:00.05	1984 (1.938K) 字节	0	0
	6			所需的最大内存量	1984 (1.938K) 字节																						1984 (1.938K) 字节	0	0	0.702176
	6																										0	0	0.702176	323.442
	6		KMO 和巴特利特检验																								0	0.702176	323.442	3
	7		KMO 取样适切性量数。		0.702176																						0.702176	323.442	3	8.38671e-70
	7		巴特利特球形度检验	近似卡方	323.442																						323.442	3	8.38671e-70	0
	7			自由度	3																						3	8.38671e-70	0	0
	7			显著性	8.38671e-70																						8.38671e-70	0	0	提取
	7																										0	0	提取	0.684162
	7		公因子方差																								0	提取	0.684162	0.696749
	7			初始	提取																						提取	0.684162	0.696749	0.691511
	7		B4	1	0.684162																						0.684162	0.696749	0.691511	0
	7		B5	1	0.696749																						0.696749	0.691511	0	0
	7		B6	1	0.691511																						0.691511	0	0	0
	7		提取方法：主成分分析法。																								0	0	0	0
	7																										0	0	0	方差百分比
	7		总方差解释																								0	0	方差百分比	69.0807
	7		成分	初始特征值			提取载荷平方和																				0	方差百分比	69.0807	15.7426
	7			总计	方差百分比	累积 %	总计	方差百分比	累积 %																		方差百分比	69.0807	15.7426	15.1767
	7		1	2.07242	69.0807	69.0807	2.07242	69.0807	69.0807																		69.0807	15.7426	15.1767	0
	7		2	0.472277	15.7426	84.8233																					15.7426	15.1767	0	0
	7		3	0.4553	15.1767	100																					15.1767	0	0	0
	7		提取方法：主成分分析法。																								0	0	0	0
	7																										0	0	0	0
	7		成分矩阵a																								0	0	0	0
	7			成分																							0	0	0	0
	7			1																							0	0	0	0
	7		B4	0.827141																							0	0	0	0
	7		B5	0.834715																							0	0	0	0
	7		B6	0.831571																							0	0	0	0
	7		提取方法：主成分分析法。																								0	0	0	0
	7		a. 提取了 1 个成分。																								0	0	0	0
	7																										0	0	0	0
	7		旋转后的成分矩阵a																								0	0	0	0
	7																										0	0	0	0
	7		a. 仅提取了一个成分。无法旋转此解。																								0	0	0	0
	7																										0	0	0	0
	7																										0	0	0	0
	7		因子分析																								0	0	0	02-DEC-2024 10:39:00
	7																										0	0	02-DEC-2024 10:39:00
	7		备注																								0	02-DEC-2024 10:39:00		F:\zz\数据1.1.sav
	7		已创建输出		02-DEC-2024 10:39:00																						02-DEC-2024 10:39:00		F:\zz\数据1.1.sav	数据集0
	7		注释																									F:\zz\数据1.1.sav	数据集0	<无>
	7		输入	数据	F:\zz\数据1.1.sav																						F:\zz\数据1.1.sav	数据集0	<无>	<无>
	7			活动数据集	数据集0																						数据集0	<无>	<无>	<无>
	7			过滤器	<无>																						<无>	<无>	<无>	403
	7			权重	<无>																						<无>	<无>	403	MISSING=EXCLUDE：将用户定义的缺失值视为缺失。
	7			拆分文件	<无>																						<无>	403	MISSING=EXCLUDE：将用户定义的缺失值视为缺失。	LISTWISE：统计基于那些对于任何所用变量都不具有缺失值的个案。
	7			工作数据文件中的行数	403																						403	MISSING=EXCLUDE：将用户定义的缺失值视为缺失。	LISTWISE：统计基于那些对于任何所用变量都不具有缺失值的个案。	FACTOR /VARIABLES B7 B8 B9 /MISSING LISTWISE /ANALYSIS B7 B8 B9 /PRINT INITIAL KMO EXTRACTION ROTATION /FORMAT BLANK(0.5) /CRITERIA MINEIGEN(1) ITERATE(25) /EXTRACTION PC /CRITERIA ITERATE(25) /ROTATION VARIMAX /METHOD=CORRELATION.
	7		缺失值处理	对缺失的定义	MISSING=EXCLUDE：将用户定义的缺失值视为缺失。																						MISSING=EXCLUDE：将用户定义的缺失值视为缺失。	LISTWISE：统计基于那些对于任何所用变量都不具有缺失值的个案。	FACTOR /VARIABLES B7 B8 B9 /MISSING LISTWISE /ANALYSIS B7 B8 B9 /PRINT INITIAL KMO EXTRACTION ROTATION /FORMAT BLANK(0.5) /CRITERIA MINEIGEN(1) ITERATE(25) /EXTRACTION PC /CRITERIA ITERATE(25) /ROTATION VARIMAX /METHOD=CORRELATION.	00:00:00.05
	7			使用的个案数	LISTWISE：统计基于那些对于任何所用变量都不具有缺失值的个案。																						LISTWISE：统计基于那些对于任何所用变量都不具有缺失值的个案。	FACTOR /VARIABLES B7 B8 B9 /MISSING LISTWISE /ANALYSIS B7 B8 B9 /PRINT INITIAL KMO EXTRACTION ROTATION /FORMAT BLANK(0.5) /CRITERIA MINEIGEN(1) ITERATE(25) /EXTRACTION PC /CRITERIA ITERATE(25) /ROTATION VARIMAX /METHOD=CORRELATION.	00:00:00.05	00:00:00.03
	7		语法		FACTOR /VARIABLES B7 B8 B9 /MISSING LISTWISE /ANALYSIS B7 B8 B9 /PRINT INITIAL KMO EXTRACTION ROTATION /FORMAT BLANK(0.5) /CRITERIA MINEIGEN(1) ITERATE(25) /EXTRACTION PC /CRITERIA ITERATE(25) /ROTATION VARIMAX /METHOD=CORRELATION.																						FACTOR /VARIABLES B7 B8 B9 /MISSING LISTWISE /ANALYSIS B7 B8 B9 /PRINT INITIAL KMO EXTRACTION ROTATION /FORMAT BLANK(0.5) /CRITERIA MINEIGEN(1) ITERATE(25) /EXTRACTION PC /CRITERIA ITERATE(25) /ROTATION VARIMAX /METHOD=CORRELATION.	00:00:00.05	00:00:00.03	1984 (1.938K) 字节
	7		资源	处理程序时间	00:00:00.05																						00:00:00.05	00:00:00.03	1984 (1.938K) 字节	0
	7			耗用时间	00:00:00.03																						00:00:00.03	1984 (1.938K) 字节	0	0
	7			所需的最大内存量	1984 (1.938K) 字节																						1984 (1.938K) 字节	0	0	0.701227
	7																										0	0	0.701227	321.271
	7		KMO 和巴特利特检验																								0	0.701227	321.271	3
	8		KMO 取样适切性量数。		0.701227																						0.701227	321.271	3	2.47565e-69
	8		巴特利特球形度检验	近似卡方	321.271																						321.271	3	2.47565e-69	0
	8			自由度	3																						3	2.47565e-69	0	0
	8			显著性	2.47565e-69																						2.47565e-69	0	0	提取
	8																										0	0	提取	0.695102
	8		公因子方差																								0	提取	0.695102	0.697341
	8			初始	提取																						提取	0.695102	0.697341	0.676274
	8		B7	1	0.695102																						0.695102	0.697341	0.676274	0
	8		B8	1	0.697341																						0.697341	0.676274	0	0
	8		B9	1	0.676274																						0.676274	0	0	0
	8		提取方法：主成分分析法。																								0	0	0	0
	8																										0	0	0	方差百分比
	8		总方差解释																								0	0	方差百分比	68.9572
	8		成分	初始特征值			提取载荷平方和																				0	方差百分比	68.9572	16.0343
	8			总计	方差百分比	累积 %	总计	方差百分比	累积 %																		方差百分比	68.9572	16.0343	15.0085
	8		1	2.06872	68.9572	68.9572	2.06872	68.9572	68.9572																		68.9572	16.0343	15.0085	0
	8		2	0.481029	16.0343	84.9915																					16.0343	15.0085	0	0
	8		3	0.450254	15.0085	100																					15.0085	0	0	0
	8		提取方法：主成分分析法。																								0	0	0	0
	8																										0	0	0	0
	8		成分矩阵a																								0	0	0	0
	8			成分																							0	0	0	0
	8			1																							0	0	0	0
	8		B7	0.833728																							0	0	0	0
	8		B8	0.83507																							0	0	0	0
	8		B9	0.822359																							0	0	0	0
	8		提取方法：主成分分析法。																								0	0	0	0
	8		a. 提取了 1 个成分。																								0	0	0	0
	8																										0	0	0	0
	8		旋转后的成分矩阵a																								0	0	0	0
	8																										0	0	0	0
	8		a. 仅提取了一个成分。无法旋转此解。																								0	0	0	0
	8																										0	0	0	0
	8																										0	0	0	0
	8		因子分析																								0	0	0	02-DEC-2024 10:39:00
	8																										0	0	02-DEC-2024 10:39:00
	8		备注																								0	02-DEC-2024 10:39:00		F:\zz\数据1.1.sav
	8		已创建输出		02-DEC-2024 10:39:00																						02-DEC-2024 10:39:00		F:\zz\数据1.1.sav	数据集0
	8		注释																									F:\zz\数据1.1.sav	数据集0	<无>
	8		输入	数据	F:\zz\数据1.1.sav																						F:\zz\数据1.1.sav	数据集0	<无>	<无>
	8			活动数据集	数据集0																						数据集0	<无>	<无>	<无>
	8			过滤器	<无>																						<无>	<无>	<无>	403
	8			权重	<无>																						<无>	<无>	403	MISSING=EXCLUDE：将用户定义的缺失值视为缺失。
	8			拆分文件	<无>																						<无>	403	MISSING=EXCLUDE：将用户定义的缺失值视为缺失。	LISTWISE：统计基于那些对于任何所用变量都不具有缺失值的个案。
	8			工作数据文件中的行数	403																						403	MISSING=EXCLUDE：将用户定义的缺失值视为缺失。	LISTWISE：统计基于那些对于任何所用变量都不具有缺失值的个案。	FACTOR /VARIABLES C1 C2 C3 C4 /MISSING LISTWISE /ANALYSIS C1 C2 C3 C4 /PRINT INITIAL KMO EXTRACTION ROTATION /FORMAT BLANK(0.5) /CRITERIA MINEIGEN(1) ITERATE(25) /EXTRACTION PC /CRITERIA ITERATE(25) /ROTATION VARIMAX /METHOD=CORRELATION.
	8		缺失值处理	对缺失的定义	MISSING=EXCLUDE：将用户定义的缺失值视为缺失。																						MISSING=EXCLUDE：将用户定义的缺失值视为缺失。	LISTWISE：统计基于那些对于任何所用变量都不具有缺失值的个案。	FACTOR /VARIABLES C1 C2 C3 C4 /MISSING LISTWISE /ANALYSIS C1 C2 C3 C4 /PRINT INITIAL KMO EXTRACTION ROTATION /FORMAT BLANK(0.5) /CRITERIA MINEIGEN(1) ITERATE(25) /EXTRACTION PC /CRITERIA ITERATE(25) /ROTATION VARIMAX /METHOD=CORRELATION.	00:00:00.00
	8			使用的个案数	LISTWISE：统计基于那些对于任何所用变量都不具有缺失值的个案。																						LISTWISE：统计基于那些对于任何所用变量都不具有缺失值的个案。	FACTOR /VARIABLES C1 C2 C3 C4 /MISSING LISTWISE /ANALYSIS C1 C2 C3 C4 /PRINT INITIAL KMO EXTRACTION ROTATION /FORMAT BLANK(0.5) /CRITERIA MINEIGEN(1) ITERATE(25) /EXTRACTION PC /CRITERIA ITERATE(25) /ROTATION VARIMAX /METHOD=CORRELATION.	00:00:00.00	00:00:00.00
	8		语法		FACTOR /VARIABLES C1 C2 C3 C4 /MISSING LISTWISE /ANALYSIS C1 C2 C3 C4 /PRINT INITIAL KMO EXTRACTION ROTATION /FORMAT BLANK(0.5) /CRITERIA MINEIGEN(1) ITERATE(25) /EXTRACTION PC /CRITERIA ITERATE(25) /ROTATION VARIMAX /METHOD=CORRELATION.																						FACTOR /VARIABLES C1 C2 C3 C4 /MISSING LISTWISE /ANALYSIS C1 C2 C3 C4 /PRINT INITIAL KMO EXTRACTION ROTATION /FORMAT BLANK(0.5) /CRITERIA MINEIGEN(1) ITERATE(25) /EXTRACTION PC /CRITERIA ITERATE(25) /ROTATION VARIMAX /METHOD=CORRELATION.	00:00:00.00	00:00:00.00	3008 (2.938K) 字节
	8		资源	处理程序时间	00:00:00.00																						00:00:00.00	00:00:00.00	3008 (2.938K) 字节	0
	8			耗用时间	00:00:00.00																						00:00:00.00	3008 (2.938K) 字节	0	0
	8			所需的最大内存量	3008 (2.938K) 字节																						3008 (2.938K) 字节	0	0	0.804885
	8																										0	0	0.804885	517.622
	8		KMO 和巴特利特检验																								0	0.804885	517.622	6
	9		KMO 取样适切性量数。		0.804885																						0.804885	517.622	6	1.34277e-108
	9		巴特利特球形度检验	近似卡方	517.622																						517.622	6	1.34277e-108	0
	9			自由度	6																						6	1.34277e-108	0	0
	9			显著性	1.34277e-108																						1.34277e-108	0	0	提取
	9																										0	0	提取	0.630709
	9		公因子方差																								0	提取	0.630709	0.670806
	9			初始	提取																						提取	0.630709	0.670806	0.67151
	9		C1	1	0.630709																						0.630709	0.670806	0.67151	0.599602
	9		C2	1	0.670806																						0.670806	0.67151	0.599602	0
	9		C3	1	0.67151																						0.67151	0.599602	0	0
	9		C4	1	0.599602																						0.599602	0	0	0
	9		提取方法：主成分分析法。																								0	0	0	0
	9																										0	0	0	方差百分比
	9		总方差解释																								0	0	方差百分比	64.3157
	9		成分	初始特征值			提取载荷平方和																				0	方差百分比	64.3157	13.2018
	9			总计	方差百分比	累积 %	总计	方差百分比	累积 %																		方差百分比	64.3157	13.2018	11.7951
	9		1	2.57263	64.3157	64.3157	2.57263	64.3157	64.3157																		64.3157	13.2018	11.7951	10.6874
	9		2	0.528072	13.2018	77.5175																					13.2018	11.7951	10.6874	0
	9		3	0.471805	11.7951	89.3126																					11.7951	10.6874	0	0
	9		4	0.427496	10.6874	100																					10.6874	0	0	0
	9		提取方法：主成分分析法。																								0	0	0	0
	9																										0	0	0	0
	9		成分矩阵a																								0	0	0	0
	9			成分																							0	0	0	0
	9			1																							0	0	0	0
	9		C1	0.794172																							0	0	0	0
	9		C2	0.819028																							0	0	0	0
	9		C3	0.819457																							0	0	0	0
	9		C4	0.77434																							0	0	0	0
	9		提取方法：主成分分析法。																								0	0	0	0
	9		a. 提取了 1 个成分。																								0	0	0	0
	9																										0	0	0	0
	9		旋转后的成分矩阵a																								0	0	0	0
	9																										0	0	0	0
	9		a. 仅提取了一个成分。无法旋转此解。																								0	0	0	0
